# Supplementary material for: Neutralizing IFN-γ autoantibodies are rare and pathogenic in HLA-DRB1*15:02 or 16:02 individuals
Source: J Clin Invest. 2024 Mar 12;134(8):e178263. doi: 10.1172/JCI178263 (PMC11014650; doi:10.1172/JCI178263)
Supplement: Supplemental data set 1 [file jci-134-178263-s159.xlsx]

## Sheet: constance
CONSTANCES cohort
Rachel Nadif	rachel.nadif@inserm.fr	Université de Paris, Université Paris-Sud, UVSQ,	Inserm CESP	Villejuif, France
Marcel Goldberg	marcel.goldberg@inserm.fr	Université de Paris, Université Paris-Saclay, UVSQ	Inserm UMS11	Villejuif, France
Anna Ozguler	anna.ozguler@inserm.fr	Université de Paris, Université Paris-Saclay, UVSQ	Inserm UMS11	Villejuif, France
Joseph Henny	joseph.henny@inserm.fr	Université de Paris, Université Paris-Saclay, UVSQ	Inserm UMS11	Villejuif, France
Sylvie Lemonnier	sylvie.lemonnier@inserm.fr	Université de Paris, Université Paris-Saclay, UVSQ	Inserm UMS11	Villejuif, France
Mireille Pellicer	mireille.pellicer@inserm.fr	Université de Paris, Université Paris-Saclay, UVSQ	Inserm UMS11	Villejuif, France
Stéphane Le Got	stephane.le-got@inserm.fr	Université de Paris, Université Paris-Saclay, UVSQ	Inserm UMS11	Villejuif, France
Marie Zins	marie.zins@inserm.fr	Université de Paris, Université Paris-Saclay, UVSQ	Inserm UMS11	Villejuif, France

## Sheet: Feuil1
3C-Dijon study
Christophe Tzourio	University of Bordeaux	Bordeaux Population Health Center, INSERM UMR1219			Bordeaux, France	christophe.tzourio@u-bordeaux.fr
Stéphanie Debette	University of Bordeaux	Bordeaux Population Health Center, INSERM UMR1219	Bordeaux University Hospital, Department of Neurology, Institute of Neurodegenerative Diseases		Bordeaux, France	stephanie.debette@u-bordeaux.fr
Carole Dufouil	University of Bordeaux	Bordeaux Population Health Center, INSERM UMR1219			Bordeaux, France	carole.dufouil@u-bordeaux.fr
Aïcha Soumaré	University of Bordeaux	Bordeaux Population Health Center, INSERM UMR1219			Bordeaux, France	aicha.soumare@u-bordeaux.fr
Morgane Lachaize	University of Bordeaux	Bordeaux Population Health Center, INSERM UMR1219	Bordeaux University Hospital, Department of Neurology, Institute of Neurodegenerative Diseases		Bordeaux, France	morgane.lachaize-gaboreau@u-bordeaux.fr
Nathalie Fievet	Laboratoire d'Analyses Génomiques - Centre de Ressources Biologiques	Institut Pasteur de Lille			Lille, France	nathalie.fievet@pasteur-lille.fr
Amandine Flaig	Laboratoire d'Analyses Génomiques - Centre de Ressources Biologiques	Institut Pasteur de Lille			Lille, France	amandine.flaig@pasteur-lille.fr

## Sheet: COVID_Clinicians
Name	First_Name	Last_Name	Dept	Institution	City, Country	Email	affiliation final
	Jorge	Abad		University Hospital and Research Institute “Germans Trias i Pujol”	Badalona, Spain	jabadc.germanstrias@gencat.cat	University Hospital and Research Institute “Germans Trias i Pujol”, Badalona, Spain
Sergio Aguilera-Albesa	Sergio	Aguilera-Albesa		Navarra Health Service Hospital	Pamplona, Spain	sergio.aguilera.albesa@navarra.es	Navarra Health Service Hospital, Pamplona, Spain
	Ozge	Metin		Necmettin Erbakan University Meram Faculty of Medicine Department of Pediatric Infectious Diseases	Konya, Turkey	drozgemetin@gmail.com	Necmettin Erbakan University Meram Faculty of Medicine Department of Pediatric Infectious Diseases, Konya, Turkey
	Ilad	Alavi Darazam		Department of Infectious Diseases, Loghman Hakim Hospital, Shahid Beheshti University of Medical Sciences	Tehran, Iran	ilad13@yahoo.com	Department of Infectious Diseases, Loghman Hakim Hospital, Shahid Beheshti University of Medical Sciences, Tehran, Iran
Juan Carlos Aldave Becerra	Juan C	Aldave		Hospital Nacional Edgardo Rebagliati Martins	Lima, Peru	jucapul_84@hotmail.com	Hospital Nacional Edgardo Rebagliati Martins, Lima, Peru
	Miquel	Alfonso Ramos		Parc Sanitari Sant Joan de Déu	Sant Boi de Llobregat Spain	m.alfobso@psdjd.org	Parc Sanitari Sant Joan de Déu, Sant Boi de Llobregat Spain
	Seyed	Alireza Nadji		Virology Research Center, National institutes of Tuberculosis and Lung diseases, Shahid Beheshti University of Medical Sciences	Tehran, Iran	s.a.nadji@sbmu.ac.ir	Virology Research Center, National institutes of Tuberculosis and Lung diseases, Shahid Beheshti University of Medical Sciences, Tehran, Iran
	Gulsum	Alkan		Division of Pediatric Infectious Diseases, Faculty of Medicine, Selcuk University	Konya, Turkey	galkan-85@hotmail.com	Division of Pediatric Infectious Diseases, Faculty of Medicine, Selcuk University, Konya, Turkey
	Jerome	Allardet-Servent		Intensive care unit, Hôpital Européen	Marseille, France	j.allardetservent@hopital-europeen.fr	Intensive care unit, Hôpital Européen, Marseille, France
	Luis M	Allende		Immunology Department, University Hospital 12 de Octubre. Research Institute imas12. Complutense University	Madrid, Spain	luis.allende@salud.madrid.org	Immunology Department, University Hospital 12 de Octubre. Research Institute imas12. Complutense University, Madrid, Spain
	Laia	Alsina		Hospital Sant Joan de Déu	Barcelona, Spain	lalsina@sjdhospitalbarcelona.org	Hospital Sant Joan de Déu, Barcelona, Spain
	Marie-Alexandra	Alyanakian		Department of Biological Immunology, Necker Hospital for Sick Children, APHP and INEM	Paris, France	marie-alexandra.alyanakian@aphp.fr	Department of Biological Immunology, Necker Hospital for Sick Children, APHP and INEM, Paris, France
Blanca Amador Borrero	Blanca	Amador Borrero		Internal medicine department, Hôpital Lariboisière, APHP; Université de Paris	Paris, France	blanca.amador-borrero@aphp.fr	Internal medicine department, Hôpital Lariboisière, APHP; Université de Paris, Paris, France
	Zahir	Amoura		Internal medicine department, Pitié-Salpétrière Hospital	Paris, France	zahir.amoura@aphp.fr	Internal medicine department, Pitié-Salpétrière Hospital, Paris, France
	Arnau	Antolí		Hospital Universitari de Bellvitge	Barcelona, Spain	aantolig@bellvitgehospital.cat	Hospital Universitari de Bellvitge, Barcelona, Spain
	Sevket	Arslan		Division of Clinical Immunology and Allergy, Necmettin Erbakan University, Meram Medical Faculty	Konya, Turkey	arslansevket@hotmail.com	Division of Clinical Immunology and Allergy, Necmettin Erbakan University, Meram Medical Faculty, Konya, Turkey
	Sophie	Assant		Joint Research Unit, Hospices Civils de Lyon-bio Mérieux, Hospices Civils de Lyon, Lyon Sud Hospital	Lyon, France	sophie.assant@chu-lyon.fr	Joint Research Unit, Hospices Civils de Lyon-bio Mérieux, Hospices Civils de Lyon, Lyon Sud Hospital, Lyon, France
	Terese	Auguet		Hospital U. de Tarragona Joan XXIII. Universitat Rovira i Virgili (URV). IISPV	Tarragona, Spain	tauguet.hj23.ics@gencat.cat	Hospital U. de Tarragona Joan XXIII. Universitat Rovira i Virgili (URV). IISPV, Tarragona, Spain
	Axelle	Azot		Private practice	Paris, France	axelleazot@hotmail.com	Private practice, Paris, France
	Fanny	Bajolle		Necker Hospital for Sick Children, AP-HP	Paris, France	fanny.bajolle@aphp.fr	Necker Hospital for Sick Children, AP-HP, Paris, France
Aurélie Baldolli	Aurélie	Baldolli		CHU de Caen	Caen, France	baldolli-a@chu-caen.fr	CHU de Caen, Caen, France
	Maite	Ballester		Consorcio Hospital General Universitario	Valencia, Spain	ballester.mayte@gmail.com	Consorcio Hospital General Universitario , Valencia, Spain
	Hagit	Baris Feldman		The Genetics Institute, Tel Aviv Sourasky Medical Center and Sackler Faculty of Medicine, Tel Aviv University	Tel Aviv, Israel	hagitbf@tlvmc.gov.il	The Genetics Institute, Tel Aviv Sourasky Medical Center and Sackler Faculty of Medicine, Tel Aviv University, Tel Aviv, Israel
	Benoit	Barrou		Dept Urology, Nephrology, Transplantation, APHP-SU, Sorbonne Université, INSERM U 1082	Paris, France	benoit.barrou@aphp.fr	Dept Urology, Nephrology, Transplantation, APHP-SU, Sorbonne Université, INSERM U 1082, Paris, France
	Alexandre	Belot		University of Lyon, CIRI, INSERM U1111, National referee centre RAISE, Pediatric Rheumatology, HFME, Hospices Civils de Lyon	Lyon, France	alexandre.belot@chu-lyon.fr	University of Lyon, CIRI, INSERM U1111, National referee centre RAISE, Pediatric Rheumatology, HFME, Hospices Civils de Lyon, Lyon, France
	Alexandra	Beurton		Service de Médecine Intensive–Réanimation et Pneumologie, APHP Hôpital Pitié–Salpêtrière	Paris, France	alexandra.beutron@aphp.fr	Service de Médecine Intensive–Réanimation et Pneumologie, APHP Hôpital Pitié–Salpêtrière, Paris, France
Agurtzane Bilbao	Agurtzane	Bilbao		Cruces University Hospital	Bizkaia, Spain	agurtzanebilbao@telefonica.net	Cruces University Hospital, Bizkaia, Spain
	Geraldine	Blanchard-Rohner		Paediatric Immunology and Vaccinology Unit, Geneva University Hospitals and Faculty of Medicine	Geneva, Switzerland	Geraldine.BlanchardRohner@hcuge.ch	Paediatric Immunology and Vaccinology Unit, Geneva University Hospitals and Faculty of Medicine, Geneva, Switzerland
	Ignacio	Blanco		University Hospital and Research Institute “Germans Trias i Pujol”	Badalona, Spain	iblanco.germanstrias@gencat.cat	University Hospital and Research Institute “Germans Trias i Pujol”, Badalona, Spain
	Adeline	Blandinières		Hematology, Georges Pompidou Hospital, APHP	Paris, France	adeline.blandineres@aphp.fr	Hematology, Georges Pompidou Hospital, APHP, Paris, France
	Daniel	Blazquez-Gamero		Pediatric Infectious Diseases Unit. Instituto de Investigación 12 de Octubre (imas12). Hospital Universitario 12 de Octubre	Madrid, Spain	danielblazquezgamero@gmail.com	Pediatric Infectious Diseases Unit. Instituto de Investigación 12 de Octubre (imas12). Hospital Universitario 12 de Octubre, Madrid, Spain
Marketa Bloomfield	Marketa	Bloomfield		Department of Immunology, Motol University Hospital, 2nd Faculty of Medicine, Charles University, Department of Pediatrics, Thomayer’s Hospital, 1st Faculty of Medicine, Charles University	Prague, Czech Republic	marketa.bloomfield@ftn.cz	Department of Immunology, Motol University Hospital, 2nd Faculty of Medicine, Charles University, Department of Pediatrics, Thomayer’s Hospital, 1st Faculty of Medicine, Charles University, Prague, Czech Republic
Mireia Bolívar Prados	Mireia	Bolivar-Prados		Centro de Investigación Biomédica en Red de Enfermedades Hepàticas y Digestivas (Ciberehd). Hospital de Mataró, Consorci Sanitari del Maresme	Mataró, Spain	mbolivar@csdm.cat	Centro de Investigación Biomédica en Red de Enfermedades Hepàticas y Digestivas (Ciberehd). Hospital de Mataró, Consorci Sanitari del Maresme, Mataró, Spain
Raphaël Borie	Raphael	Borie		Service de Pneumologie, Hopital Bichat, APHP	Paris, France	raphael.borie@aphp.fr	Service de Pneumologie, Hopital Bichat, APHP, Paris, France
	Ahmed A	Bousfiha		Clinical immunology unit, pediatric infectious disease departement, Faculty of Medicine and Pharmacy, Averroes University Hospital. LICIA Laboratoire d'immunologie clinique, d'inflammation et d'allergie, Hassann Ii University.	Casablanca, Morocco	profbousfiha@gmail.com	Clinical immunology unit, pediatric infectious disease departement, Faculty of Medicine and Pharmacy, Averroes University Hospital. LICIA Laboratoire d'immunologie clinique, d'inflammation et d'allergie, Hassann Ii University., Casablanca, Morocco
	Claire	Bouvattier		Endocrinology unit, APHP Hôpitaux Universitaires Paris-Sud	Le Kremlin-Bicêtre, France	claire.bouvattier@aphp.fr	Endocrinology unit, APHP Hôpitaux Universitaires Paris-Sud, Le Kremlin-Bicêtre, France
	Oksana	Boyarchuk		Department of Children's Diseases and Pediatric Surgery, I.Horbachevsky Ternopil National Medical University	Ternopil, Ukraine	boyarchuk@tdmu.edu.ua	Department of Children's Diseases and Pediatric Surgery, I.Horbachevsky Ternopil National Medical University, Ternopil, Ukraine
	Maria Rita P	Bueno		Human Genome and stem-cell research center- University of São Paulo	São Paulo, Brazil	passos@ib.usp.br	Human Genome and stem-cell research center- University of São Paulo, São Paulo, Brazil
Jacinta Bustamante	Jacinta	Bustamante		Necker Hospital for Sick Children, AP-HP	Paris, France	jacinta.bustamante@inserm.fr	Necker Hospital for Sick Children, AP-HP, Paris, France
	Juan José	Cáceres Agra		Hospital Insular	Las Palmas de Gran Canaria, Spain	juanjosecaceresagra@gmail.com	Hospital Insular, Las Palmas de Gran Canaria, Spain
	Semra	Camli		Division of Critical Care Medicine, Department of Anesthesiology and Reanimation, Konya State Hospital	Konya, Turkey	semracalimli@gmail.com	Division of Critical Care Medicine, Department of Anesthesiology and Reanimation, Konya State Hospital, Konya, Turkey
Ruggero Capra	Ruggero	Capra		MS Center, Spedali Civili	Brescia, Italy	ruggero.capra@gmail.com	MS Center, Spedali Civili, Brescia, Italy
Maria Carrabba	Maria	Carrabba		Fondazione IRCCS Ca' Granda Ospedale Maggiore Policlinico	Milan, Italy	maria.carrabba@policlinico.mi.it	Fondazione IRCCS Ca' Granda Ospedale Maggiore Policlinico, Milan, Italy
Marion Caseris	Marion	Caseris		Hopital Robert Debré	Paris, France	marion.caseris@rdb.aphp.fr	Hopital Robert Debré, Paris, France
Réa Pédiatrique Necker	Martin	Castelle		Pediatric Immuno-hematology Unit, Necker Enfants Malades Hospital, AP-HP	Paris, France	martin.castelle@aphp.fr	Pediatric Immuno-hematology Unit, Necker Enfants Malades Hospital, AP-HP, Paris, France
Francesco Castelli	Francesco	Castelli		Department of Infectious and Tropical Diseases, University of Brescia, ASST Spedali Civili di Brescia	Brescia, Italy	francesco.castellidezza@polimi.it	Department of Infectious and Tropical Diseases, University of Brescia, ASST Spedali Civili di Brescia, Brescia, Italy
	Martín	Castillo de Vera		Doctoral Health Care Center, Canarian Health System	Las Palmas de Gran Canaria, Spain	martinjota75@yahoo.es	Doctoral Health Care Center, Canarian Health System, Las Palmas de Gran Canaria, Spain
	Mateus V	Castro		Human Genome and stem-cell research center- University of São Paulo	São Paulo, Brazil	mateusvidigal@hotmail.com	Human Genome and stem-cell research center- University of São Paulo, São Paulo, Brazil
Emilie Catherinot	Emilie	Catherinot		Hôpital Foch	Suresnes, France	e.catherinot@hopital-foch.com	Hôpital Foch, Suresnes, France
	Bruno	Charbit		Pasteur Institute	Paris, France	bruno.charbit@pasteur.fr	Pasteur Institute, Paris, France
	Matthew P.	Cheng		McGill University Health Centre	Montreal, Canada	matthew.cheng@mcgill.ca	McGill University Health Centre, Montreal, Canada
	Bonaventura	Clotet		University Hospital and Research Institute “Germans Trias i Pujol”, IrsiCaixa AIDS Research Institute, UVic-UCC	Badalona, Spain	bclotet@irsicaixa.es	University Hospital and Research Institute “Germans Trias i Pujol”, IrsiCaixa AIDS Research Institute, UVic-UCC, Badalona, Spain
	Anna	Codina		Clinical Biochemistry, Pathology, Paediatric Neurology and Molecular Medicine Departments and Biobank, Institut de Recerca Sant Joan de Déu and CIBERER-ISCIII	Esplugues, Spain	acodina@fsjd.org	Clinical Biochemistry, Pathology, Paediatric Neurology and Molecular Medicine Departments and Biobank, Institut de Recerca Sant Joan de Déu and CIBERER-ISCIII, Esplugues, Spain
	Fatih	Colkesen		Division of Clinical Immunology and Allergy, Department of Internal Medicine, Necmettin Erbakan University, Meram Medical Faculty	Konya, Turkey	drvefa42@hotmail.com	Division of Clinical Immunology and Allergy, Department of Internal Medicine, Necmettin Erbakan University, Meram Medical Faculty, Konya, Turkey
	Fatma	Colkesen		Department of Infectious Diseases and Clinical Microbiology, Konya Training and Research Hospital	Konya, Turkey	fatma.derin@hotmail.com	Department of Infectious Diseases and Clinical Microbiology, Konya Training and Research Hospital, Konya, Turkey
	Roger	Colobran		Hospital Universitari Vall d’Hebron	Barcelona, Spain	rcolobran@vhebron.net	Hospital Universitari Vall d’Hebron, Barcelona, Spain
	Cloé	Comarmond		Pitié-Salpêtrière Hospital	Paris, France	chloe.comarmondortoli@aphp.fr	Pitié-Salpêtrière Hospital, Paris, France
	Angelo G	Corsico		Respiratory Diseases Division, IRCCS Policlinico San Matteo Foundation and University of Pavia	Pavia, Italy	angelo.corsico@unipv.it	Respiratory Diseases Division, IRCCS Policlinico San Matteo Foundation and University of Pavia, Pavia, Italy
	David	Dalmau		Fundació Docència i Recerca Mútua Terrassa	Barcelona, Spain	mjarranz@mutuaterrassa.es	Fundació Docència i Recerca Mútua Terrassa, Barcelona, Spain
	David Ross	Darley		UNSW Medicine, St Vincent's Clinical School; Department of Thoracic Medicine, St Vincent's Hospital Darlinghurst	Sidney, Australia	David.Darley@svha.org.au	UNSW Medicine, St Vincent's Clinical School; Department of Thoracic Medicine, St Vincent's Hospital Darlinghurst, Sidney, Australia
Nicolas Dauby	Nicolas	Dauby		CHU Saint-Pierre, Université Libre de Bruxelles (ULB)	Brussels, Belgium	Nicolas_DAUBY@stpierre-bru.be	CHU Saint-Pierre, Université Libre de Bruxelles (ULB), Brussels, Belgium
Stéphane Dauger	Stéphane	Dauger		Pediatric Intensive Care Unit, Robert-Debré University Hospital, APHP	Paris, France	stephane.dauger@aphp.fr	Pediatric Intensive Care Unit, Robert-Debré University Hospital, APHP, Paris, France
	David	Martínez Pueyo		Hospital Universitari Mutua de Terrassa, Universitat de Barcelona	Barcelona, Spain	dmartinezpueyo@mutuaterrassa.cat	Hospital Universitari Mutua de Terrassa, Universitat de Barcelona, Barcelona, Spain
	Estela	Paz-Artal		Department of Immunology, Hospital Universitario 12 de Octubre, Instituto de Investigación Sanitaria Hospital 12 de Octubre (imas12)	Madrid, Spain	estela.paz@salud.madrid.org	Department of Immunology, Hospital Universitario 12 de Octubre, Instituto de Investigación Sanitaria Hospital 12 de Octubre (imas12), Madrid, Spain
Loic de Pontual	Loic	de Pontual		Hôpital Jean Verdier, APHP	Bondy, France	loic.de-pontual@aphp.fr	Hôpital Jean Verdier, APHP, Bondy, France
	Amin	Dehban		Specialized Immunology Laboratory of Dr. Shahrooei, Sina Medical Complex	Ahvaz, Iran	amindehban@yahoo.com	Specialized Immunology Laboratory of Dr. Shahrooei, Sina Medical Complex, Ahvaz, Iran
	Geoffroy	Delplancq		Centre de génétique humaine, CHU Besançon	Besançon, France	gdelplancq@chu-besancon.fr	Centre de génétique humaine, CHU Besançon, Besançon, France
Alexandre Demoule	Alexandre	Demoule		Sorbonne Université médecine and APHP Sorbonne université site Pitié-Salpêtrière	Paris, France	alexandre.demoule@psl.aphp.fr.	Sorbonne Université médecine and APHP Sorbonne université site Pitié-Salpêtrière, Paris, France
	Antonio	Di Sabatino		Department of Internal Medicine, Fondazione IRCCS Policlinico San Matteo, University of Pavia	Pavia, Italy	a.disabatino@smatteo.pv.it	Department of Internal Medicine, Fondazione IRCCS Policlinico San Matteo, University of Pavia, Pavia, Italy
	Jean-Luc	Diehl		Intensive Care unit, Georges Pompidou Hospital, APHP	Paris, France	jean-luc.diehl@aphp.fr	Intensive Care unit, Georges Pompidou Hospital, APHP, Paris, France
	Stephanie	Dobbelaere		Department of Pneumology, AZ Delta	Roeselare, Belgium	Stephanie.Dobbelaere@azdelta.be	Department of Pneumology, AZ Delta, Roeselare, Belgium
	Waleed	Eldars		Department of Medical Microbiology and Immunology, Faculty of Medicine, Mansoura University.	Mansoura, Egypt	wellydars@gmail.com	Department of Medical Microbiology and Immunology, Faculty of Medicine, Mansoura University., Mansoura, Egypt
	Mohamed	Elgamal		Department of Chest, Faculty of Medicine, Mansoura University	Mansoura, Egypt	melegamal6@gmail.com	Department of Chest, Faculty of Medicine, Mansoura University, Mansoura, Egypt
	Marwa H	Elnagdy		Department of Medical Biochemistry and Molecular Biology, Faculty of Medicine, Mansoura University	Mansoura, Egypt	Marwaelnagdy85@mans.edu.eg	Department of Medical Biochemistry and Molecular Biology, Faculty of Medicine, Mansoura University, Mansoura, Egypt
	Melike	Emiroglu		Faculty of Medicine, Division of Pediatric Infectious Diseases, Selcuk University	Konya, Turkey	mkeser17@gmail.com	Faculty of Medicine, Division of Pediatric Infectious Diseases, Selcuk University, Konya, Turkey
	Emine Hafize	Erdeniz		Division of Pediatric Infectious Diseases, Ondokuz Mayıs University	Samsun, Turkey	eminehafize.erdeniz@omu.edu.tr	Division of Pediatric Infectious Diseases, Ondokuz Mayıs University, Samsun, Turkey
	Selma	Erol Aytekin		Necmettin Erbakan University, Meram Medical Faculty, Division of Pediatric Allergy and Immunology,	Konya, Turkey	dr.selmaerol@gmail.com,	Necmettin Erbakan University, Meram Medical Faculty, Division of Pediatric Allergy and Immunology, , Konya, Turkey
Romain Euvrard	Romain	Euvrard		Centre Hospitalier Fleyriat	Bourg-en-Bresse, France	euvrard.romain@orange.fr	Centre Hospitalier Fleyriat, Bourg-en-Bresse, France
	Recep	Evcen		Division of Clinical Immunology and Allergy, Department of Internal Medicine, Necmettin Erbakan University, Meram Medical Faculty	Konya, Turkey	r_evcen@hotmail.com	Division of Clinical Immunology and Allergy, Department of Internal Medicine, Necmettin Erbakan University, Meram Medical Faculty, Konya, Turkey
	Giovanna	Fabio		Fondazione IRCCS Ca' Granda Ospedale Maggiore Policlinico	Milan, Italy	giovanna.fabio@unimi.it	Fondazione IRCCS Ca' Granda Ospedale Maggiore Policlinico, Milan, Italy
Laurence Olivier-Faivre?	Laurence	Faivre		Centre de Génétique, CHU Dijon	Dijon, France	Laurence.Faivre@chu-dijon.fr	Centre de Génétique, CHU Dijon, Dijon, France
Antonin Falck	Antonin	Falck		Robert Debré Hospital	Paris, France	antoninfalck@hotmail.fr	Robert Debré Hospital, Paris, France
Muriel Fartoukh	Muriel	Fartoukh		APHP Tenon Hospital	Paris, France	muriel.fartoukh@aphp.fr	APHP Tenon Hospital, Paris, France
Mathilde Faure	Morgane	Faure		Sorbonne Universités, UPMC University of Paris	Paris, France	morgane.faure@aphp.fr	Sorbonne Universités, UPMC University of Paris, Paris, France
	Miguel	Fernandez Arquero		Department of Clinical Immunology , Hospital Clínico San Carlos	Madrid, Spain	mfarquero@salud.madrid.org	Department of Clinical Immunology , Hospital Clínico San Carlos, Madrid, Spain
	Carlos	Flores		Genomics Division, Instituto Tecnológico y de Energías Renovables (ITER), Santa Cruz de Tenerife, Spain; CIBER de Enfermedades Respiratorias, Instituto de Salud Carlos III, Madrid, Spain; Research Unit, Hospital Universitario N.S. de Candelaria, Santa Cruz de Tenerife, Spain; Instituto de Tecnologías Biomédicas (ITB), Universidad de La Laguna, San Cristóbal de La Laguna, Spain	Santa Cruz de Tenerife, Spain	cflores@ull.edu.es	Genomics Division, Instituto Tecnológico y de Energías Renovables (ITER), Santa Cruz de Tenerife, Spain; CIBER de Enfermedades Respiratorias, Instituto de Salud Carlos III, Madrid, Spain; Research Unit, Hospital Universitario N.S. de Candelaria, Santa Cruz de Tenerife, Spain; Instituto de Tecnologías Biomédicas (ITB), Universidad de La Laguna, San Cristóbal de La Laguna, Spain, Santa Cruz de Tene…
Bruno FRANCOIS	Bruno	Francois		CHU Limoges and Inserm CIC 1435 & UMR 1092	Limoges, France	realim@unilim.fr	CHU Limoges and Inserm CIC 1435 & UMR 1092, Limoges, France
	Victoria	Fumadó		Infectious Diseases Unit, Department of Pediatrics, Hospital Sant Joan de Déu, Barcelona, Spain; Institut de Recerca Sant Joan de Déu, Spain; Universitat de Barcelona (UB)	Barcelona, Spain	Vfumado@sjdhospitalbarcelona.org	Infectious Diseases Unit, Department of Pediatrics, Hospital Sant Joan de Déu, Barcelona, Spain; Institut de Recerca Sant Joan de Déu, Spain; Universitat de Barcelona (UB), Barcelona, Spain
Francesca Fusco	Francesca	Fusco		Institute of Genetics and Biophysics ‘Adriano Buzzati-Traverso’, IGB-CNR	Naples, Italy	francesca.fusco@igb.cnr.it	Institute of Genetics and Biophysics ‘Adriano Buzzati-Traverso’, IGB-CNR, Naples, Italy
	Blanca	Garcia Solis		Laboratory of Immunogenetics of Human Diseases, IdiPAZ Institute for Health Research, La Paz Hospital	Madrid, Spain	blancagsolis96@gmail.com	Laboratory of Immunogenetics of Human Diseases, IdiPAZ Institute for Health Research, La Paz Hospital, Madrid, Spain
	Pascale	Gaussem		Hematology, APHP, Hopital Européen Georges Pompidou and Inserm UMR-S1140	Paris, France	pascale.gaussem@aphp.fr	Hematology, APHP, Hopital Européen Georges Pompidou and Inserm UMR-S1140, Paris, France
	Juana	Gil-Herrera		Hospital General Universitario and Instituto de Investigación Sanitaria "Gregorio Marañón"	Madrid, Spain	juana.gil@salud.madrid.org	Hospital General Universitario and Instituto de Investigación Sanitaria "Gregorio Marañón", Madrid, Spain
	Laurent	Gilardin		Bégin military Hospital	Bégin, France	gilardin@gmail.com	Bégin military Hospital, Bégin, France
	Monica	Girona Alarcon		Pediatric Intensive Care Unit, Hospital Sant Joan de Déu	Barcelona, Spain		Pediatric Intensive Care Unit, Hospital Sant Joan de Déu, Barcelona, Spain
	Mònica	Girona-Alarcón		Pediatric Intensive Care Unit, Hospital Sant Joan de Déu	Barcelona, Spain	mgirona@sjdhospitalbarcelona.org	Pediatric Intensive Care Unit, Hospital Sant Joan de Déu, Barcelona, Spain
Jean-Christophe Goffard	Jean-Christophe	Goffard		Department of Internal Medicine, Hôpital Erasme, Université Libre de Bruxelles	Brussels, Belgium	Jean-Christophe.Goffard@erasme.ulb.ac.be	Department of Internal Medicine, Hôpital Erasme, Université Libre de Bruxelles, Brussels, Belgium
	Funda	Gok		Division of Critical Care Medicine, Department of Anesthesiology and Reanimation, Necmettin Erbakan University, Meram Medical Faculty	Konya, Turkey	fundagok@gmail.com	Division of Critical Care Medicine, Department of Anesthesiology and Reanimation, Necmettin Erbakan University, Meram Medical Faculty, Konya, Turkey
	Rafaela	González-Montelongo		Genomics Division, Instituto Tecnológico y de Energías Renovables (ITER)	Santa Cruz de Tenerife, Spain	rgonzalezmontelongo@iter.es	Genomics Division, Instituto Tecnológico y de Energías Renovables (ITER), Santa Cruz de Tenerife, Spain
Antoine Guerder	Antoine	Guerder		Assistance Publique Hôpitaux de Paris	Paris, France	antoine.guerder@aphp.fr.	Assistance Publique Hôpitaux de Paris, Paris, France
	Yahya	Gul		Division of Allergy and Immunology, Necmettin Erbakan University, Meram Medical Faculty	Konya, Turkey	yahya.palu@hotmail.com	Division of Allergy and Immunology, Necmettin Erbakan University, Meram Medical Faculty, Konya, Turkey
	Sukru Nail	Guner		Division of Allergy and Immunology, Necmettin Erbakan University, Meram Medical Faculty	Konya, Turkey	gunersukru@hotmail.com	Division of Allergy and Immunology, Necmettin Erbakan University, Meram Medical Faculty, Konya, Turkey
	Marta	Gut		CNAG-CRG, Centre for Genomic Regulation (CRG), Barcelona Institute of Science and Technology (BIST); Universitat Pompeu Fabra (UPF)	Barcelona, Spain	marta.gut@cnag.crg.eu	CNAG-CRG, Centre for Genomic Regulation (CRG), Barcelona Institute of Science and Technology (BIST); Universitat Pompeu Fabra (UPF), Barcelona, Spain
	Jérôme	Hadjadj		Department of Internal Medicine, National Reference Center for Rare Systemic Autoimmune Diseases, AP-HP, APHP-CUP, Hôpital Cochin	Paris, France	hadjadj_jerome@yahoo.fr	Department of Internal Medicine, National Reference Center for Rare Systemic Autoimmune Diseases, AP-HP, APHP-CUP, Hôpital Cochin, Paris, France
Filomeen HAERYNCK	Filomeen	Haerynck		Ghent University Hospital	Ghent, Belgium	Filomeen.Haerynck@uzgent.be	Ghent University Hospital, Ghent, Belgium
	Rabih	Halwani		Sharjah Institute of Medical Research, College of Medicine, University of Sharjah, Sharjah, UAE	Sharjah, UAE	rhalwani@sharjah.ac.ae	Sharjah Institute of Medical Research, College of Medicine, University of Sharjah, Sharjah, UAE, Sharjah, UAE
Nevin Hatipoglu	Nevin	Hatipoglu		Pediatric Infectious Diseases Unit, Bakirkoy Dr. Sadi Konuk Training and Research Hospital, University of Health Sciences	Istanbul, Turkey	naydin9@mynet.com	Pediatric Infectious Diseases Unit, Bakirkoy Dr. Sadi Konuk Training and Research Hospital, University of Health Sciences, Istanbul, Turkey
	Elisa	Hernandez-Brito		Department of Immunology , Hospital Universitario de Gran Canaria Dr. Negrín , Canarian Health System	Las Palmas de Gran Canaria, Spain	elisahernandezbrito@gmail.com	Department of Immunology , Hospital Universitario de Gran Canaria Dr. Negrín , Canarian Health System, Las Palmas de Gran Canaria, Spain
Soledad Holanda Peña	María Soledad	Holanda-Peña		IntensivenCare Unit. Marqués de Valdecilla Hospital	Santander, Spain	msoledad.holanda@scsalud.es	IntensivenCare Unit. Marqués de Valdecilla Hospital, Santander, Spain
Juan Pablo Horcajada	Juan Pablo	Horcajada		Hospital del Mar, Parc de Salut Mar	Barcelona, Spain	JHorcajada@parcdesalutmar.cat	Hospital del Mar, Parc de Salut Mar, Barcelona, Spain
	Sami	Hraiech		Intensive care unit, APHM	Marseille, France	sami.hraiech@ap-hm.fr	Intensive care unit, APHM, Marseille, France
	Linda	Humbert		CHU Lille	Lille, France	Linda.HUMBERT@CHRU-LILLE.FR	CHU Lille, Lille, France
	Alejandro D.	Iglesias		Department of Pediatrics, Columbia University	New York, NY, USA	Ai2269@cumc.columbia.edu	Department of Pediatrics, Columbia University , New York, NY, USA
	Antonio	Íñigo-Campos		Genomics Division, Instituto Tecnológico y de Energías Renovables (ITER)	Santa Cruz de Tenerife, Spain	ainigo@iter.es	Genomics Division, Instituto Tecnológico y de Energías Renovables (ITER), Santa Cruz de Tenerife, Spain
Matthieu Jamme	Matthieu	Jamme		Centre hospitalier intercommunal Poissy Saint Germain en Laye	Poissy, France	Matthieu.Jamme@ght-yvelinesnord.fr	Centre hospitalier intercommunal Poissy Saint Germain en Laye, Poissy, France
	María	Jesús Arranz		Division of Respiratory Diseases, Fundació Docència i Recerca Mútua Terrassa	Barcelona, Spain	mjarranz@mutuaterrassa.es	Division of Respiratory Diseases, Fundació Docència i Recerca Mútua Terrassa, Barcelona, Spain
	Iolanda	Jordan		Hospital Sant Joan de Déu, Kids Corona Platfform	Barcelona, Spain	ijordan@sjdhospitalbarcelona.org	Hospital Sant Joan de Déu, Kids Corona Platfform, Barcelona, Spain
	Fikret	Kanat		Selcuk University, Faculty of Medicine, Chest Diseases Department	Konya, Turkey	fkanat@selcuk.edu.tr	Selcuk University, Faculty of Medicine, Chest Diseases Department, Konya, Turkey
	Hasan	Kapakli		Division of Allergy and Immunology, Balikesir Ataturk City Hospital	Balikesir, Turkey	hasankapakli@gmail.com,	Division of Allergy and Immunology, Balikesir Ataturk City Hospital, Balikesir, Turkey
	Iskender	Kara		Division of Critical Care Medicine, Selcuk University, Faculty of Medicine	Konya, Turkey	driskenderkara@gmail.com	Division of Critical Care Medicine, Selcuk University, Faculty of Medicine, Konya, Turkey
	Adem	Karbuz		Division of Pediatric Infectious Diseases, Prof. Dr. Cemil Tascıoglu City Hospital	Istanbul, Turkey	karbuzadem@hotmail.com	Division of Pediatric Infectious Diseases, Prof. Dr. Cemil Tascıoglu City Hospital, Istanbul, Turkey
	Kadriye	Kart Yasar		Departments of Infectious Diseases and Clinical Microbiology, Bakirkoy Dr. Sadi Konuk Training and Research Hospital, University of Health Sciences	Istanbul, Turkey	hkkyasar@gmail.com	Departments of Infectious Diseases and Clinical Microbiology, Bakirkoy Dr. Sadi Konuk Training and Research Hospital, University of Health Sciences, Istanbul, Turkey
Sevgi Keles	Sevgi	Keles		Meram Medical Faculty, Necmettin Erbakan University, Meram Medical Faculty	Konya, Turkey	sevgi_keles@yahoo.com	Meram Medical Faculty, Necmettin Erbakan University, Meram Medical Faculty, Konya, Turkey
Yasemin Kendir	Yasemin	Kendir Demirkol		Health Sciences University, Umraniye Education and Research Hospital	Istanbul, Turkey	dryasminkendir@yahoo.com	Health Sciences University, Umraniye Education and Research Hospital, Istanbul, Turkey
	Adam	Klocperk		Department of Immunology, 2nd Faculty of Medicine, Charles University and University Hospital in Motol	Prague, Czech Republic	Adam.Klocperk@fnmotol.cz	Department of Immunology, 2nd Faculty of Medicine, Charles University and University Hospital in Motol, Prague, Czech Republic
	Zbigniew J	Król		Central Clinical Hospital of Ministry of the Interior and Administration in Warsaw	Warsaw, Poland	zbigniew.krol@cskmswia.pl	Central Clinical Hospital of Ministry of the Interior and Administration in Warsaw, Warsaw, Poland
	Paul	Kuentz		Oncobiologie Génétique Bioinformatique, PC Bio, CHU Besançon	Besançon, France	pkuentz@chu-besancon.fr	Oncobiologie Génétique Bioinformatique, PC Bio, CHU Besançon, Besançon, France
	Yat Wah M	Kwan		Paediatric Infectious Disease Unit, Hospital Authority Infectious Disease Center, Princess Margaret Hospital	Hong Kong (Special Administrative Region), China	kwanyw1@ha.org.hk	Paediatric Infectious Disease Unit, Hospital Authority Infectious Disease Center, Princess Margaret Hospital, Hong Kong (Special Administrative Region), China
	Jean-Christophe	Lagier		Aix Marseille Univ, IRD, MEPHI, IHU Méditerranée Infection	Marseille, France	jean-christophe.lagier@univ-amu.fr	Aix Marseille Univ, IRD, MEPHI, IHU Méditerranée Infection, Marseille, France
	Yu-Lung	LAU		Department of Paediatrics and Adolescent Medicine, The University of Hong Kong	Hong Kong, China	lauylung@hku.hk	Department of Paediatrics and Adolescent Medicine, The University of Hong Kong, Hong Kong, China
Hôpital Robert Debré	Fleur	Le Bourgeois		Pediatric Intensive Care Unit, Robert-Debré University Hospital, APHP	Paris, France	fleur.lebourgeois@aphp.fr	Pediatric Intensive Care Unit, Robert-Debré University Hospital, APHP, Paris, France
	Yee-Sin	Leo		National Centre for Infectious Diseases	Singapore	Yee_Sin_Leo@ncid.sg	National Centre for Infectious Diseases, Singapore
	Rafael	Leon Lopez		Hospital Universitario Reina Sofía	Cordoba, Spain	RAFAEL.LEON.LOP@hotmail.com	Hospital Universitario Reina Sofía, Cordoba, Spain
	Daniel	Leung		Department of Paediatrics and Adolescent Medicine, The University of Hong Kong	Hong Kong, China	u3548174@connect.hku.hk	Department of Paediatrics and Adolescent Medicine, The University of Hong Kong, Hong Kong, China
	Michael	Levin		Imperial College	London, England	m.levin@imperial.ac.uk	Imperial College, London, England
	Michael	Levy		Pediatric Intensive Care Unit, Robert-Debré University Hospital, APHP	Paris, France	levy-michael@live.fr	Pediatric Intensive Care Unit, Robert-Debré University Hospital, APHP, Paris, France
Romain Lévy	Romain	Lévy		Necker Hospital for Sick Children, AP-HP	Paris, France	romain.levy@inserm.fr	Necker Hospital for Sick Children, AP-HP, Paris, France
	Zhi	Li		Pasteur Institute	Paris, France		Pasteur Institute, Paris, France
	Agnes	Linglart		Endocrinology and diabetes for children, AP-HP, Bicêtre Paris-saclay hospital	Le Kremlin-Bicêtre, France	agnes.linglart@aphp.fr	Endocrinology and diabetes for children, AP-HP, Bicêtre Paris-saclay hospital , Le Kremlin-Bicêtre, France
	José M.	Lorenzo-Salazar		Genomics Division, Instituto Tecnológico y de Energías Renovables (ITER)	Santa Cruz de Tenerife, Spain	jlorsal@gmail.com	Genomics Division, Instituto Tecnológico y de Energías Renovables (ITER), Santa Cruz de Tenerife, Spain
	Céline	Louapre		Neurology unit, APHP Pitié-Salpêtrière Hospital, Paris University	Paris, France	celine.louapre@aphp.fr	Neurology unit, APHP Pitié-Salpêtrière Hospital, Paris University, Paris, France
	Catherine	Lubetzki		Neurology unit, APHP Pitié-Salpêtrière Hospital, Paris University	Paris, France	catherine.lubetzki@aphp.fr	Neurology unit, APHP Pitié-Salpêtrière Hospital, Paris University, Paris, France
Charles-Edouard Luyt	Charles-Edouard	Luyt		Intensive care unit, APHP Pitié-Salpêtrière Hospital, Paris University	Paris, France	charles-edouard.luyt@aphp.fr	Intensive care unit, APHP Pitié-Salpêtrière Hospital, Paris University, Paris, France
	David C	Lye		National Centre for Infectious Diseases; Tan Tock Seng Hospital; Yong Loo Lin School of Medicine; Lee Kong Chian School of Medicine	Singapore	David_Lye@ncid.sg	National Centre for Infectious Diseases; Tan Tock Seng Hospital; Yong Loo Lin School of Medicine; Lee Kong Chian School of Medicine, Singapore
	Davood	Mansouri		Department of Clinical Immunology and Infectious Diseases, National Research Institute of Tuberculosis and Lung Diseases, Shahid Beheshti University of Medical Sciences,	Tehran, Iran	dmansouree@gmail.com	Department of Clinical Immunology and Infectious Diseases, National Research Institute of Tuberculosis and Lung Diseases, Shahid Beheshti University of Medical Sciences, , Tehran, Iran
	Majid	Marjani		Clinical Tuberculosis and Epidemiology Research Center, National Research Institute of Tuberculosis and Lung Diseases (NRITLD), Shahid Beheshti University of Medical Sciences	Tehran, Iran	marjani216@hotmail.com	Clinical Tuberculosis and Epidemiology Research Center, National Research Institute of Tuberculosis and Lung Diseases (NRITLD), Shahid Beheshti University of Medical Sciences, Tehran, Iran
	Jesus	Marquez Pereira		Hospital Sant Joan de Déu and University of Barcelona,	Barcelona, Spain		Hospital Sant Joan de Déu and University of Barcelona, , Barcelona, Spain
	Andrea	Martin		Pediatric Infectious Diseases and Immunodeficiencies Unit, Hospital Universitari Vall d’Hebron, Vall d'Hebron Research Institute, Vall d’Hebron Barcelona Hospital Campus. Universitat Autònoma de Barcelona (UAB). Barcelona, Catalonia, Spain, EU.	Barcelona, Spain	andmartin@vhebron.net	Pediatric Infectious Diseases and Immunodeficiencies Unit, Hospital Universitari Vall d’Hebron, Vall d'Hebron Research Institute, Vall d’Hebron Barcelona Hospital Campus. Universitat Autònoma de Barcelona (UAB). Barcelona, Catalonia, Spain, EU., Barcelona, Spain
	Javier	Martinez-Picado		IrsiCaixa AIDS Research Institute, ICREA, UVic-UCC, Research Institute “Germans Trias i Pujol”	Badalona, Spain	jmpicado@irsicaixa.es	IrsiCaixa AIDS Research Institute, ICREA, UVic-UCC, Research Institute “Germans Trias i Pujol”, Badalona, Spain
Rioja Salud	Iciar	Marzana		Department of Laboratory, Cruces University Hospital, Barakaldo, Bizkaia, Spain	Bizkaia, Spain	MARIAICIAR.MARZANASANZ@osakidetza.eus	Department of Laboratory, Cruces University Hospital, Barakaldo, Bizkaia, Spain, Bizkaia, Spain
	Alexis	Mathian		Internal medicine department, Pitié-Salpétrière Hospital	Paris, France	alexis.mathian@aphp.fr	Internal medicine department, Pitié-Salpétrière Hospital, Paris, France
	Larissa RB	Matos		Human Genome and stem-cell research center- University of São Paulo	São Paulo, Brazil	larissab.matos@usp.br	Human Genome and stem-cell research center- University of São Paulo, São Paulo, Brazil
	Gail V	Matthews		University of New South Wales	Australia	gmatthews@kirby.unsw.edu.au	University of New South Wales , Australia
Julien Mayaux	Julien	Mayaux		APHP Pitié-Salpêtrière Hospital	Paris, France	mayaux.julien@gmail.com	APHP Pitié-Salpêtrière Hospital, Paris, France
	Jean-Louis	Mège		Aix-Marseille University, APHM	Marseille, France	jean-louis.mege@univ-amu.fr	Aix-Marseille University, APHM, Marseille, France
Isabelle Melki	Isabelle	Melki		Robert Debré Hospital	Paris, France	isabelle.melki@gmail.com	Robert Debré Hospital, Paris, France
	Jean-François	Meritet		APHP Cohin Hospital	Paris, France	Jean-francois.meritet@aphp.fr	APHP Cohin Hospital, Paris, France
Isabelle Meyts	Isabelle	Meyts		University Hospitals Leuven	Leuven, Belgium	isabelle.meyts@uzleuven.be	University Hospitals Leuven, Leuven, Belgium
	Mehdi	Mezidi		Hospices Civils de Lyon, Hôpital de la Croix-Rousse	Lyon, France	mehdi.mezidi@chu-lyon.fr	Hospices Civils de Lyon, Hôpital de la Croix-Rousse, Lyon, France
Isabelle Migeotte	Isabelle	Migeotte		Hôpital Erasme	Brussels, Belgium	Isabelle.Migeotte@erasme.ulb.ac.be	Hôpital Erasme, Brussels, Belgium
	Maude	Millereux		CH gonesse	Gonesse, France	millereux.maude@gmail.com	CH gonesse, Gonesse, France
	Tristan	Mirault		Vascular Medicine, Georges Pompidou Hospital, APHP	Paris, France	tristan.mirault@aphp.fr	Vascular Medicine, Georges Pompidou Hospital, APHP, Paris, France
	Clotilde	Mircher		Institut Jérôme Lejeune	Paris, France	Clotilde.Mircher@institutlejeune.org	Institut Jérôme Lejeune, Paris, France
Mehdi Mirsaeidi	Mehdi	Mirsaeidi		Division of Pulmonary and Critical Care, University of Miami	Miami, USA	msm249@med.miami.edu	Division of Pulmonary and Critical Care, University of Miami, Miami, USA
	Abián	Montesdeoca Melián		Guanarteme Health Care Center, Canarian Health System	Las Palmas de Gran Canaria, Spain	abian1976@gmail.com	Guanarteme Health Care Center, Canarian Health System, Las Palmas de Gran Canaria, Spain
Pierre Morange	Pierre	Morange		Aix-Marseille Université	Marseille, France	Pierre.MORANGE@ap-hm.fr	Aix-Marseille Université, Marseille, France
Demence Mordacq	Demence	Mordacq		CHU Lille	Lille, France	demence.mordacq@chru-lille.fr	CHU Lille, Lille, France
Guillaume Morelle (KB)	Guillaume	Morelle		Department of General Paediatrics, Hôpital Bicêtre, AP-HP, University of Paris Saclay	Le Kremlin-Bicêtre, France	guillaume.morelle@aphp.fr	Department of General Paediatrics, Hôpital Bicêtre, AP-HP, University of Paris Saclay, Le Kremlin-Bicêtre, France
	Stéphane	Mouly		Internal medicine department, Hôpital Lariboisière, APHP; Université de Paris	Paris, France	stephane.mouly@aphp.fr	Internal medicine department, Hôpital Lariboisière, APHP; Université de Paris, Paris, France
	Adrián	Muñoz-Barrera		Genomics Division, Instituto Tecnológico y de Energías Renovables (ITER)	Santa Cruz de Tenerife, Spain	amunoz@iter.es	Genomics Division, Instituto Tecnológico y de Energías Renovables (ITER), Santa Cruz de Tenerife, Spain
Cyril Nafati	Cyril	Nafati		CHU de La Timone	Marseille, France	Cyril.nafati@ap-hm.fr	CHU de La Timone, Marseille, France
João Farela Neves	João Farela	Neves		Centro Hospitalar Universitário de Lisboa Central	Lisbon, Portugal	joao.farelaneves@chlc.min-saude.PT	Centro Hospitalar Universitário de Lisboa Central, Lisbon, Portugal
	Lisa FP	Ng		Infectious Diseases Horizontal Technlogy Centre, A*STAR; Singapore Immunology Network, A*STAR	Singapore	lisa_ng@immunol.a-star.edu.sg	Infectious Diseases Horizontal Technlogy Centre, A*STAR; Singapore Immunology Network, A*STAR, Singapore
	Yeray	Novoa Medina		Department of Pediatrics, Complejo Hospitalario Universitario Insular-Materno Infantil, Canarian Health System	Las Palmas de Gran Canaria, Spain	yeraynm@hotmail.com	Department of Pediatrics, Complejo Hospitalario Universitario Insular-Materno Infantil, Canarian Health System, Las Palmas de Gran Canaria, Spain
Esmeralda Nuñez Cuadros	Esmeralda	Nuñez Cuadros		Regional Universitary Hospital of Malaga	Málaga, Spain	esmenunez@gmail.com	Regional Universitary Hospital of Malaga, Málaga, Spain
	J. Gonzalo	Ocejo-Vinyals		Hospital Universitario Marqués de Valdecilla	Santander, Spain	javiergonzalo.ocejo@scsalud.es	Hospital Universitario Marqués de Valdecilla, Santander, Spain
	Zerrin	Orbak		Faculty of Medicine, Ataturk University	Erzurum, Turkey	zerrinorbak@yahoo.com,	Faculty of Medicine, Ataturk University, Erzurum, Turkey
	Mehdi	Oualha		Necker Hospital for Sick Children, AP-HP	Paris, France	mehdi.oualha@aphp.fr	Necker Hospital for Sick Children, AP-HP, Paris, France
	Tayfun	Özçelik		Bilkent University, Department of Molecular Biology and Genetics	Ankara, Turkey	tozcelik@bilkent.edu.tr	Bilkent University, Department of Molecular Biology and Genetics, Ankara, Turkey
	Christophe	Parizot		APHP Pitié-Salpêtrière Hospital	Paris, France	christophe.parizot@aphp.fr	APHP Pitié-Salpêtrière Hospital, Paris, France
Tiffany Pascreau	Tiffany	Pascreau		L'Hôpital Foch	Suresnes, France	tiffany.pascreau@gmail.com	L'Hôpital Foch, Suresnes, France
	Sandra	Pellegrini		Pasteur Institute	Paris, France		Pasteur Institute, Paris, France
	Père	Clavé		Centro de Investigación Biomédica en Red de Enfermedades Hepàticas y Digestivas (Ciberehd). Hospital de Mataró, Consorci Sanitari del Maresme	Mataró, Spain	pere.clave@ciberehd.org	Centro de Investigación Biomédica en Red de Enfermedades Hepàticas y Digestivas (Ciberehd). Hospital de Mataró, Consorci Sanitari del Maresme, Mataró, Spain
	Rebeca	Pérez de Diego		Laboratory of Immunogenetics of Human Diseases, IdiPAZ Institute for Health Research, La Paz Hospital	Madrid, Spain	rebeca.perez@idipaz.es	Laboratory of Immunogenetics of Human Diseases, IdiPAZ Institute for Health Research, La Paz Hospital, Madrid, Spain
Aurélien Philippe	Aurélien	Philippe		APHP Hôpitaux Universitaires Paris-Sud	Le Kremlin-Bicêtre, France	aurelien.philippe@aphp.fr	APHP Hôpitaux Universitaires Paris-Sud, Le Kremlin-Bicêtre, France
Quentin Philippot	Quentin	Philippot		APHP Tenon Hospital	Paris, France	quentin.philippot@institutimagine.org	APHP Tenon Hospital, Paris, France
Dominique Ploin	Dominique	Ploin		Hospices Civils de Lyon	Lyon, France	dominique.ploin@chu-lyon.fr	Hospices Civils de Lyon, Lyon, France
	Julien	Poissy		Université de Lille, Inserm U1285, CHU Lille	Paris, France	Julien.POISSY@CHRU-LILLE.FR	Université de Lille, Inserm U1285, CHU Lille, Paris, France
	Géraldine	Poncelet		Hopital Robert Debré	Paris, France	geraldine.poncelet@aphp.fr	Hopital Robert Debré, Paris, France
	Marie	Pouletty		Departement of General Pediatrics, University Hospital Robert Debré, APHP	Paris, France	marie.pouletty@aphp.fr	Departement of General Pediatrics, University Hospital Robert Debré, APHP , Paris, France
Paul Quentric	Paul	Quentric		APHP Pitié-Salpêtrière Hospital	Paris, France	paul.quentric@inserm.fr	APHP Pitié-Salpêtrière Hospital, Paris, France
	Didier	Raoult		Aix-Marseille University, APHM	Marseille, France	didier.raoult@gmail.com	Aix-Marseille University, APHM, Marseille, France
	Anne-Sophie	Rebillat		Institut Jérôme Lejeune	Paris, France	annesophie.rebillat@institutlejeune.org	Institut Jérôme Lejeune, Paris, France
	Ismail	Reisli		Necmettin Erbakan University	Konya, Turkey	ireisli@hotmail.com	Necmettin Erbakan University, Konya, Turkey
	Pilar	Ricart		Germans Trias i Pujol Hospital	Badalona, Spain	pricart.germanstrias@gencat.cat	Germans Trias i Pujol Hospital, Badalona, Spain
	Jean-Christophe	Richard		Medical intensive care unit. Hopital de la Croix-Rousse. Hospices Civils de Lyon	Lyon, France	jean-christophe.richard@chu-lyon.fr	Medical intensive care unit. Hopital de la Croix-Rousse. Hospices Civils de Lyon, Lyon, France
	Nadia	rivet		Hematology, Georges Pompidou Hospital, APHP	Paris, France	nadia.rivet@aphp.fr	Hematology, Georges Pompidou Hospital, APHP, Paris, France
	Jacques G	Rivière		Pediatric Infectious Diseases and Immunodeficiencies Unit, Hospital Universitari Vall d’Hebron, Vall d'Hebron Research Institute, Vall d’Hebron Barcelona Hospital Campus.	Barcelona, Spain	jriviere@vhebron.net	Pediatric Infectious Diseases and Immunodeficiencies Unit, Hospital Universitari Vall d’Hebron, Vall d'Hebron Research Institute, Vall d’Hebron Barcelona Hospital Campus., Barcelona, Spain
	Gemma	Rocamora Blanch		Hospital Universitari de Bellvitge	Barcelona, Spain	gemrocamora@gmail.com	Hospital Universitari de Bellvitge, Barcelona, Spain
	Carlos	Rodrigo		University Hospital and Research Institute “Germans Trias i Pujol”	Badalona, Spain	crodrigo.germanstrias@gencat.cat	University Hospital and Research Institute “Germans Trias i Pujol”, Badalona, Spain
Carlos Rodríguez-Gallego	Carlos	Rodriguez-Gallego		Department of Immunology, Hospital Universitario de Gran Canaria Dr. Negrín, Canarian Health System, Las Palmas de Gran Canaria, Spain, EU. University Fernando Pessoa Canarias, Las Palmas de Gran Canaria, Spain, EU.	Spain	jrodgal@gobiernodecanarias.org	Department of Immunology, Hospital Universitario de Gran Canaria Dr. Negrín, Canarian Health System, Las Palmas de Gran Canaria, Spain, EU. University Fernando Pessoa Canarias, Las Palmas de Gran Canaria, Spain, EU., Spain
Agustí Rodríguez-Palmero	Agustí	Rodríguez-Palmero		Neurometabolic Diseases Laboratory, IDIBELL-Hospital Duran i Reynals	Barcelona, Spain	arodriguezpalmero.germanstrias@gencat.cat	Neurometabolic Diseases Laboratory, IDIBELL-Hospital Duran i Reynals, Barcelona, Spain
	Anya	Rothenbuhler		APHP Hôpitaux Universitaires Paris-Sud	Paris, France	anya.rothenbuhler@aphp.fr	APHP Hôpitaux Universitaires Paris-Sud, Paris, France
	Flore	Rozenberg		Virology unit, Université de Paris, Cohin Hospital, APHP	Paris, France	flore.rozenberg@cch.aphp.fr	Virology unit, Université de Paris, Cohin Hospital, APHP, Paris, France
	Maria Yolanda	Ruiz del Prado		Hospital San Pedro	Logroño, Spain	myrprado@riojasalud.es	Hospital San Pedro, Logroño, Spain
	Joan	Sabater Riera		Hospital Universitari de Bellvitge	Barcelona, Spain	jsabater@bellvitgehospital.cat	Hospital Universitari de Bellvitge, Barcelona, Spain
	Oliver	Sanchez		Respiratory medicine, Georges Pompidou Hospital, APHP	Paris, France	olivier.sanchez@aphp.fr	Respiratory medicine, Georges Pompidou Hospital, APHP, Paris, France
	Silvia	Sánchez-Ramón		Dept. Immunology, Hospital Clínico San Carlos	Madrid, Spain	ssramon@salud.madrid.org	Dept. Immunology, Hospital Clínico San Carlos, Madrid, Spain
	Matthieu	Schmidt		Service de Médecine Intensive Réanimation, Institut de Cardiologie, Hopital Pitié-Salpêtrière	Paris, France	Matthieu.schmidt@aphp.fr	Service de Médecine Intensive Réanimation, Institut de Cardiologie, Hopital Pitié-Salpêtrière, Paris, France
Cyril SCHWEITZER	Cyril E	Schweitzer		CHRU de Nancy, Hôpital d'Enfants	Vandoeuvre, France	c.schweitzer@chru-nancy.fr	CHRU de Nancy, Hôpital d'Enfants, Vandoeuvre, France
Francesco Scolari	Francesco	Scolari		Chair of Nephrology, University of Brescia	Brescia, Italy	ceccoscolari@gmail.com	Chair of Nephrology, University of Brescia, Brescia, Italy
Anna Sediva	Anna	Sediva		Department of Immunology, 2nd Faculty of Medicine, Charles University and Motol University Hospital	Prague, Czech Republic	anna.sediva@fnmotol.cz	Department of Immunology, 2nd Faculty of Medicine, Charles University and Motol University Hospital, Prague, Czech Republic
Luis Miguel Seijo	Luis M	Seijo		Clínica Universidad de Navarra	Madrid, Spain	lseijo@unav.es	Clínica Universidad de Navarra, Madrid, Spain
	Damien	Sene		Internal medicine department, Hôpital Lariboisière, APHP; Université de Paris	Paris, France	damien.sene@aphp.fr	Internal medicine department, Hôpital Lariboisière, APHP; Université de Paris, Paris, France
	Sevtap	Senoglu		Departments of Infectious Diseases and Clinical Microbiology, Bakirkoy Dr. Sadi Konuk Training and Research Hospital, University of Health Sciences	Istanbul, Turkey	drsevtap@yahoo.com	Departments of Infectious Diseases and Clinical Microbiology, Bakirkoy Dr. Sadi Konuk Training and Research Hospital, University of Health Sciences, Istanbul, Turkey
	Alex	Serra Ilovich		Fundació Docència i Recerca Mútua Terrassa	Terrassa, Spain	alexserra@mutuaterrassa.cat	Fundació Docència i Recerca Mútua Terrassa, Terrassa, Spain
	Mohammad	Shahrooei		Specialized Immunology Laboratory of Dr. Shahrooei, Sina Medical Complex	Ahvaz, Iran	mohammad.shahrooei@kuleuven.be	Specialized Immunology Laboratory of Dr. Shahrooei, Sina Medical Complex, Ahvaz, Iran
	David	Smadja		Hopital Européen Georges Pompidou	Paris, France	david.smadja@aphp.fr	Hopital Européen Georges Pompidou, Paris, France
	Ali	Sobh		Department of Pediatrics, Faculty of Medicine, Mansoura University	Mansoura, Egypt	ali.sobh@mans.edu.eg	Department of Pediatrics, Faculty of Medicine, Mansoura University, Mansoura, Egypt
	Xavier	Solanich Moreno		Hospital Universitari de Bellvitge	Barcelona, Spain	xsolanich@bellvitgehospital.cat	Hospital Universitari de Bellvitge, Barcelona, Spain
	Jordi	Solé-Violán		Critical Care Unit , Hospital Universitario de Gran Canaria Dr. Negrín, Canarian Health System	Las Palmas de Gran Canaria, Spain	jsolvio@gmail.com	Critical Care Unit , Hospital Universitario de Gran Canaria Dr. Negrín, Canarian Health System, Las Palmas de Gran Canaria, Spain
Carolina Soledad Romero	Carolina Soledad	Romero		Consorcio Hospital General Universitario	Valencia, Spain	carolinasoledad.md@gmail.com	Consorcio Hospital General Universitario , Valencia, Spain
Catherine Soler	Catherine	Soler		CHU de Saint Etienne	Saint-Priest-en-Jarez, France	catherine.soler@chu-st-etienne.fr	CHU de Saint Etienne, Saint-Priest-en-Jarez, France
Pere Soler-Palacín	Pere	Soler-Palacín		Pediatric Infectious Diseases and Immunodeficiencies Unit, Hospital Universitari Vall d’Hebron, Vall d'Hebron Research Institute, Vall d’Hebron Barcelona Hospital Campus. Universitat Autònoma de Barcelona (UAB). Barcelona, Catalonia, Spain, EU.	Barcelona, Spain	psoler@vhebron.net	Pediatric Infectious Diseases and Immunodeficiencies Unit, Hospital Universitari Vall d’Hebron, Vall d'Hebron Research Institute, Vall d’Hebron Barcelona Hospital Campus. Universitat Autònoma de Barcelona (UAB). Barcelona, Catalonia, Spain, EU., Barcelona, Spain
	Yuri	Stepanovskiy		Shupyk National Medical Academy for Postgraduate Education	Kiev, Ukraine	yuriy_stepanovskiy@hotmail.com	Shupyk National Medical Academy for Postgraduate Education, Kiev, Ukraine
(IGR)	Annabelle	Stoclin		Gustave Roussy Cancer Campus	Villejuif, France	Annabelle.STOCLIN@gustaveroussy.fr	Gustave Roussy Cancer Campus, Villejuif, France
Fabio Taccone	Fabio	Taccone		Hôpital Erasme	Brussels, Belgium	Fabio.Taccone@erasme.ulb.ac.be	Hôpital Erasme, Brussels, Belgium
Yacine Tanjaoui-Lambiotte	Yacine	Tandjaoui-Lambiotte		Intensive Care Unit, Avicenne Hospital, APHP	Bobigny, France	yacine.tandjaoui-lambiotte@aphp.fr	Intensive Care Unit, Avicenne Hospital, APHP, Bobigny, France
	Jean-Luc	Taupin		Laboratory of Immunology and Histocompatibility, Saint-Louis Hospital, Paris University	Paris, France	jean-luc.taupin@aphp.fr	Laboratory of Immunology and Histocompatibility, Saint-Louis Hospital, Paris University, Paris, France
	Simon J	Tavernier		Department of Internal Diseases and Pediatrics, Primary Immune Deficiency Research Lab, Centre for Primary Immunodeficiency Ghent, Jeffrey Modell Diagnosis and Research Centre, Ghent University Hospital	Ghent, Belgium	simon.tavernier@irc.vib-ugent.be	Department of Internal Diseases and Pediatrics, Primary Immune Deficiency Research Lab, Centre for Primary Immunodeficiency Ghent, Jeffrey Modell Diagnosis and Research Centre, Ghent University Hospital, Ghent, Belgium
	Benjamin	Terrier		Department of Internal Medicine, Université de Paris, INSERM, U970, PARCC, F-75015	Paris, France	benjamin.terrier@aphp.fr	Department of Internal Medicine, Université de Paris, INSERM, U970, PARCC, F-75015, Paris, France
Caroline Thumerelle	Caroline	Thumerelle		CHU Lille	Lille, France	caroline.thumerelle@chru-lille.fr	CHU Lille, Lille, France
Gabriele Tomasoni	Gabriele	Tomasoni		First Division of Anesthesiology and Critical Care Medicine, University of Brescia, ASST Spedali Civili di Brescia	Brescia, Italy	gabriele.tomasoni@spedalicivili.brescia.it	First Division of Anesthesiology and Critical Care Medicine, University of Brescia, ASST Spedali Civili di Brescia, Brescia, Italy
Julie Toubiana	Julie	Toubiana		Necker Hospital for Sick Children, Paris University, AP-HP	Paris, France	julie.toubiana@aphp.fr	Necker Hospital for Sick Children, Paris University, AP-HP, Paris, France
	Josep	Trenado Alvarez		Intensive Care Department, Hospital Universitari MutuaTerrassa, Universitat Barcelona	Terrassa, Spain	jtrenado@mutuaterrassa.es	Intensive Care Department, Hospital Universitari MutuaTerrassa, Universitat Barcelona, Terrassa, Spain
	Sophie	Trouillet-Assant		Hospices Civils de Lyon, Lyon Sud Hospital	Lyon, France	sophie.assant@chu-lyon.fr	Hospices Civils de Lyon, Lyon Sud Hospital, Lyon, France
Jesús Troya	Jesús	Troya		Infanta Leonor University Hospital	Madrid, Spain	jestrogar@hotmail.com	Infanta Leonor University Hospital, Madrid, Spain
Alessandra Tucci	Alessandra	Tucci		Hematology Department, ASST Spedali Civili di Brescia	Brescia, Italy	alessandra.tucci@asst-spedalicivili.it	Hematology Department, ASST Spedali Civili di Brescia, Brescia, Italy
Matilde Valeria Ursini	Matilde Valeria	Ursini		Institute of Genetics and Biophysics ‘Adriano Buzzati-Traverso’, IGB-CNR	Naples, Italy	matildevaleria.ursini@igb.cnr.it	Institute of Genetics and Biophysics ‘Adriano Buzzati-Traverso’, IGB-CNR, Naples, Italy
	Yurdagul	Uzunhan		Pneumologie, Hôpital Avicenne, APHP, INSERM U1272, Université Sorbonne Paris Nord	Bobigny, France	yurdagul.uzunhan@aphp.fr	Pneumologie, Hôpital Avicenne, APHP, INSERM U1272, Université Sorbonne Paris Nord, Bobigny, France
	Pierre	Vabres		Dermatology unit, Laboratoire GAD, INSERM UMR1231 LNC, université de Bourgogne	Dijon, France	Pierre.Vabres@u-bourgogne.fr	Dermatology unit, Laboratoire GAD, INSERM UMR1231 LNC, université de Bourgogne, Dijon, France
Juan Valencia-Ramos	Juan	Valencia-Ramos		University Hospital of Burgos	Burgos, Spain	jvalenciar@saludcastillayleon.es	University Hospital of Burgos, Burgos, Spain
	Ana Maria	Van Den Rym		Laboratory of Immunogenetics of Human Diseases, IdiPAZ Institute for Health Research, La Paz Hospital	Madrid, Spain	annevandenrym@yahoo.es	Laboratory of Immunogenetics of Human Diseases, IdiPAZ Institute for Health Research, La Paz Hospital, Madrid, Spain
Isabelle Vandernoot	Isabelle	Vandernoot		Center of Human Genetics, Hôpital Erasme, Université Libre de Bruxelles	Brussels, Belgium	Isabelle.Vandernoot@erasme.ulb.ac.be	Center of Human Genetics, Hôpital Erasme, Université Libre de Bruxelles, Brussels, Belgium
	Hulya	Vatansev		Department of Chest Diseases, Necmettin Erbakan University, Meram Medical Faculty	Konya, Turkey	hulyavatansev@hotmail.com,	Department of Chest Diseases, Necmettin Erbakan University, Meram Medical Faculty, Konya, Turkey
Valentina Vélez-Santamaria	Valentina	Vélez-Santamaria		Bellvitge University Hospital, L'Hospitalet de Llobregat	Barcelona, Spain	pvelezsantamaria@bellvitgehospital.cat	Bellvitge University Hospital, L'Hospitalet de Llobregat, Barcelona, Spain
Sebastien Viel	Sébastien	Viel		Hospices Civils de Lyon	Lyon, France	sebastien.viel@chu-lyon.fr	Hospices Civils de Lyon, Lyon, France
Cédric Vilain	Cédric	Vilain		CHU de Caen	Caen, France	villain-c@chu-caen.fr	CHU de Caen, Caen, France
Marie Vilaire	Marie E	Vilaire		Institut Jérôme Lejeune	Paris, France	Marie.VILAIRE@institutlejeune.org	Institut Jérôme Lejeune, Paris, France
	Audrey	Vincent		Endocrinology unit, APHP Hôpitaux Universitaires Paris-Sud	Le Kremlin-Bicêtre, France	audrey.vincent@aphp.fr	Endocrinology unit, APHP Hôpitaux Universitaires Paris-Sud, Le Kremlin-Bicêtre, France
Guillaume Voiriot	Guillaume	Voiriot		Sorbonne Université, Service de Médecine Intensive Réanimation, Hôpital Tenon, Assistance Publique-Hôpitaux de Paris	Paris, France	guillaume.voiriot@aphp.fr	Sorbonne Université, Service de Médecine Intensive Réanimation, Hôpital Tenon, Assistance Publique-Hôpitaux de Paris, Paris, France
	Fanny	Vuotto		CHU Lille	Lille, France	fanny.vuotto@chru-lille.fr	CHU Lille, Lille, France
	Alper	Yosunkaya		Division of Critical Care Medicine, Department of Anesthesiology and Reanimation, Necmettin Erbakan University, Meram Medical Faculty	Konya, Turkey	alpyos65@gmail.com,	Division of Critical Care Medicine, Department of Anesthesiology and Reanimation, Necmettin Erbakan University, Meram Medical Faculty, Konya, Turkey
	Barnaby E	Young		National Centre for Infectious Diseases	Singapore	barnaby_young@ncid.sg	National Centre for Infectious Diseases, Singapore
	Fatih	Yucel		General Intensive Care Unit, Konya Training and Research Hospital	Konya, Turkey	fyucel81@hotmail.com	General Intensive Care Unit, Konya Training and Research Hospital, Konya, Turkey
	Faiez	Zannad		CHU de Nancy	Nancy, France	f.zannad@chru-nancy.fr	CHU de Nancy, Nancy, France
	Mayana	Zatz		Human Genome and stem-cell research center- University of São Paulo	São Paulo, Brazil	mayazatz@usp.br	Human Genome and stem-cell research center- University of São Paulo, São Paulo, Brazil
	Mikko	Seppänen		HUS Helsinki University Hospital, Children and Adolescents, Rare Disease Center, and Inflammation Center, Adult Immunodeficiency Unit, Majakka	Helsinki, Finland	Mikko.Seppanen@hus.fi	HUS Helsinki University Hospital, Children and Adolescents, Rare Disease Center, and Inflammation Center, Adult Immunodeficiency Unit, Majakka, Helsinki, Finland
	Qiang	Pan Hammarström		Department of Laboratory Medicine, Karolinska Institutet, SE14186	Stockholm, Sweden	qpan01@rockefeller.edu	Department of Laboratory Medicine, Karolinska Institutet, SE14186 , Stockholm, Sweden
	Lennart	Hammarström		Department of Biosciences and Nutrition, SE14183, Huddinge, Karolinska Institutet	Stockholm, Sweden	lennart.hammarstrom@ki.se	Department of Biosciences and Nutrition, SE14183, Huddinge, Karolinska Institutet, Stockholm, Sweden
	Laura	Planas-Serra		Neurometabolic Diseases Laboratory, IDIBELL-Hospital Duran i Reynals, Barcelona; CIBERER U759, ISCiii Madrid	Spain	lplanass@idibell.cat	Neurometabolic Diseases Laboratory, IDIBELL-Hospital Duran i Reynals, Barcelona; CIBERER U759, ISCiii Madrid, Spain
	Agatha	Schluter		Neurometabolic Diseases Laboratory, IDIBELL-Hospital Duran i Reynals, Barcelona; CIBERER U759, ISCiii Madrid	Spain	aschluter@idibell.cat	Neurometabolic Diseases Laboratory, IDIBELL-Hospital Duran i Reynals, Barcelona; CIBERER U759, ISCiii Madrid, Spain
	Antonio	Morales Martinez		Regional University Hospital of Malaga	Malaga, Spain	moralesmartinezantonio@gmail.com	Regional University Hospital of Malaga, Malaga, Spain
	Marwa H	Elnagdy		Department of Medical Biochemistry and Molecular Biology, Faculty of Medicine, Mansoura University	Mansoura, Egypt	ali.sobh@mans.edu.eg	Department of Medical Biochemistry and Molecular Biology, Faculty of Medicine, Mansoura University, Mansoura, Egypt
	Waleed	Eldars		Department of Microbiology and Immunology, Faculty of Medicine, Mansoura University	Mansoura, Egypt	ali.sobh@mans.edu.eg	Department of Microbiology and Immunology, Faculty of Medicine, Mansoura University, Mansoura, Egypt
	Carlos	Casasnovas		Bellvitge University Hospital, L'Hospitalet de Llobregat	Barcelona, Spain	carloscasasnovas@bellvitgehospital.cat	Bellvitge University Hospital, L'Hospitalet de Llobregat, Barcelona, Spain
	Martin	Chalumeau		Necker Hospital for Sick Children, Paris University, AP-HP	Paris, France	martin.chalumeau@gmail.com	Necker Hospital for Sick Children, Paris University, AP-HP, Paris, France

## Sheet: French_COVID
French_COVID
FirstName	LastName	Email	Affiliation 1
Laurent	Abel	laurent.abel@inserm.fr	Inserm UMR 1163, Paris, France
Claire	Andrejak	andrejak.claire@chu-amiens.fr	CHU Amiens, France
François	Angoulvant	françois.angoulvant@aphp.fr	Hôpital Necker, Paris, France
Delphine	Bachelet	delphine.bachelet@aphp.fr	Hôpital Bichat, Paris, France
Romain	Basmaci	romain.basmaci@aphp.fr	Hôpital Louis Mourrier, Colombes, France
Sylvie	Behillil	sylvie.behillil@pasteur.fr	Institut Pasteur, Paris, France
Marine	Beluze	marine.beluze@aphp.fr	F-CRIN Partners Platform, Paris, France
Dehbia	Benkerrou	dehbia.benkerrou@iplesp.upmc.fr	Inserm UMR 1136, Paris, France
krishna	Bhavsar	krishna.bhavsar@aphp.fr	Hôpital Bichat, Paris, France
François	Bompart	fbompart@dndi.org	Drugs for Neglected Diseases initiative, Geneva, Switzerland
Lila	Bouadma	lila.bouadma@aphp.fr	Hôpital Bichat, Paris, France
Maude	Bouscambert	maude.bouscambert-duchamp@chu-lyon.fr	Inserm UMR 1111, Lyon, France
Mireille	Caralp	mireille.caralp@inserm.fr	Inserm Transfert, Paris, France
Minerva	Cervantes-Gonzalez	minerva.cervantes@inserm.fr	REACTing, Paris, France
Anissa	Chair	anissa.chair@aphp.fr	Hôpital Bichat, Paris, France
Alexandra	Coelho	alexandra.coelho@inserm.fr	Inserm UMR 1018, Paris, France
Camille	Couffignal	camille.couffignal@aphp.fr	Hôpital Bichat, Paris, France
Sandrine	Couffin-Cardiergues	sandrine.couffin-cardiergues@inserm.fr	Inserm, Pôle Recherche Clinique, France
Eric	D’ortenzio	eric.dortenzio@inserm.fr	REACTing, Paris, France
Charlene	Da Silveira	charlene.dasilveira@aphp.fr	Hôpital Bichat, Paris, France
Marie-Pierre	Debray	marie-pierre.debray@aphp.fr	Hôpital Bichat, Paris, France
Dominique	Deplanque	Dominique.DEPLANQUE@chru-lille.fr	CIC 1403 Inserm-CHU Lille
Diane	Descamps	diane.descamps@aphp.fr	Hôpital Bichat, Paris, France
Mathilde	Desvallées	mathilde.desvallees@u-bordeaux.fr	Inserm UMR 1219, Bordeaux, France
Alpha	Diallo	alpha.diallo@inserm.fr	ANRS, Paris, France
Alphonsine	Diouf	alphonsine.diouf@inserm.fr	Inserm UMR 1018, Paris, France
Céline	Dorival	celine.dorival@iplesp.upmc.fr	Inserm UMR 1136, Paris, France
François	Dubos	Francois.DUBOS@CHRU-LILLE.FR	CHU Lille, France
Xavier	Duval	xavier.duval@aphp.fr	Hôpital Bichat, Paris, France
Philippine	Eloy	philippine.eloy@aphp.fr	Hôpital Bichat, Paris, France
Vincent VE	Enouf	vincent.enouf@pasteur.fr	Pasteur Institute, Paris, France
Hélène	Esperou	helene.esperou@inserm.fr	Inserm sponsor, Paris, France
Marina	Esposito-Farese	marina.esposito-farese@aphp.fr	Hôpital Bichat, Paris, France
Manuel	Etienne	Manuel.Etienne@chu-rouen.fr	Rouen - SMIT, France
Nadia	Ettalhaoui	nadia.ettalhaoui@aphp.fr	Hôpital Bichat, Paris, France
Nathalie	Gault	nathalie.gault@aphp.fr	Hôpital Bichat, Paris, France
Alexandre	Gaymard	alexandre.gaymard@chu-lyon.fr	Inserm UMR 1111, Lyon, France
Jade	Ghosn	jade.ghosn@aphp.fr	Hôpital Bichat, Paris, France
Tristan	Gigante	T.GIGANTE@chru-nancy.fr	FCRIN INI-CRCT, Nancy, France
Isabelle	Gorenne	isabelle.gorenne@aphp.fr	Hôpital Bichat, Paris, France
Jérémie	Guedj	jeremie.guedj@inserm.fr	Inserm UMR 1137, Paris, France
Alexandre	Hoctin	alexandre.hoctin@inserm.fr	Inserm UMR 1018, Paris, France
Isabelle	Hoffmann	isabelle.hoffmann@aphp.fr	Hôpital Bichat, Paris, France
Salma	Jaafoura	salma.jaafoura@inserm.fr	Inserm sponsor, Paris, France
Ouifiya	Kafif	ouifiya.kafif@aphp.fr	Hôpital Bichat, Paris, France
Florentia	Kaguelidou	florentia.kaguelidou@aphp.fr	Centre d'Investigation Clinique, Inserm CIC1426, Hôpital Robert Debré, Paris, France
Sabina	Kali	sabrina.kali@aphp.fr	Hôpital Bichat, Paris, France
Antoine	Khalil	antoine.khalil@aphp.fr	Hôpital Bichat, Paris, France
Coralie	Khan	coralie.khan@u-bordeaux.fr	Inserm UMR 1219, Bordeaux, France
Cédric	Laouénan	cedric.laouénan@aphp.fr	Hôpital Bichat, Paris, France
Samira	Laribi	samira.laribi@aphp.fr	Hôpital Bichat, Paris, France
Minh	Le	minh.le@aphp.fr	Hôpital Bichat, Paris, France
Quentin	Le Hingrat	quentin.lehingrat@aphp.fr	Hôpital Bichat, Paris, France
Soizic	Le Mestre	soizic.le mestre@inserm.fr	ANRS, Paris, France
Hervé	Le Nagard	herve.lenagard@inserm.fr	Inserm UMR 1137, Paris, France
François-Xavier	Lescure	xavier.lescure@aphp.fr	Hôpital Bichat, Paris, France
Yves	Lévy	yves.levy@inserm.fr	Inserm UMR 955, Créteil, France; Vaccine Research Instiute (VRI)
Claire	Levy-Marchal	claire.levy-marchal@inserm.fr	F-CRIN INI-CRCT, Paris, France
Bruno	Lina	bruno.lina@chu-lyon.fr	Inserm UMR 1111, Lyon, France
Guillaume	Lingas	guillaume.lingas@inserm.fr	Inserm UMR 1137, Paris, France
Jean Christophe	Lucet	jean-christophe.lucet@aphp.fr	Hôpital Bichat, Paris, France
Denis	Malvy	denis.malvy@chu-bordeaux.fr	Bordeaux - SMIT, France
Marina	Mambert	marina.mambert@inserm.fr	Inserm UMR 1018, Paris, France
France	Mentré	france.mentre@inserm.fr	Hôpital Bichat, Paris, France
Noémie	Mercier	noemie.mercier@inserm.fr	ANRS, Paris, France
Amina	Meziane	amina.meziane@iplesp.upmc.fr	Inserm UMR 1136, Paris, France
Hugo	Mouquet	hugo.mouquet@pasteur.fr	Pasteur Institute, Paris, France
Jimmy	Mullaert	jimmy.mullaert@inserm.fr	Hôpital Bichat, Paris, France
Nadège	Neant	nadege.neant@inserm.fr	Inserm UMR 1137, Paris, France
Marion	Noret	mnoret@ch-annecygenevois.fr	RENARCI, Annecy, France
Justine	Pages	justine.pages@aphp.fr	Hôpital Robert Debré, Paris, France
Aurélie	Papadopoulos	aurelie.papadopoulos@inserm.fr	Inserm sponsor, Paris, France
Christelle	Paul	christelle.paul@inserm.fr	ANRS, Paris, France
Nathan	Peiffer-Smadja	nathan.peiffer-smadja@inserm.fr	Hôpital Bichat, Paris, France
Ventzislava	Petrov-Sanchez	ventzislava.petrov-sanchez@anrs.fr	ANRS, Paris, France
Gilles	Peytavin	gilles.peytavin@aphp.fr	Hôpital Bichat, Paris, France
Olivier	Picone	olivier.picone@aphp.fr	Colombes - Louis Mourier - Gynécologie, France
Oriane	Puéchal	oriane.puechal@inserm.fr	REACTing, Paris, France
Manuel	Rosa-Calatrava	manuel.rosa-calatrava@univ-lyon1.fr	Inserm UMR 1111, Lyon, France
Bénédicte	Rossignol	B.ROSSIGNOL@chru-nancy.fr	FCRIN INI-CRCT, Nancy, France
Patrick	Rossignol	p.rossignol@chru-nancy.fr	University of Lorraine, Plurithematic Clinical Investigation Centre Inserm CIC-P; 1433, Inserm U1116, CHRU Nancy Hopitaux de Brabois, F-CRIN INI-CRCT; (Cardiovascular and Renal Clinical Trialists), Nancy, France
Carine	Roy	carine.roy@aphp.fr	Hôpital Bichat, Paris, France
Marion	Schneider	marion.schneider2@aphp.fr	Hôpital Bichat, Paris, France
Caroline	Semaille	caroline.semaille@aphp.fr	REACTing, Paris, France
Nassima	Si Mohammed	nassima.simohammed@aphp.fr	Hôpital Bichat, Paris, France
Lysa	Tagherset	lysa.tagherset@aphp.fr	Hôpital Bichat, Paris, France
Coralie	Tardivon	coralie.tardivon@aphp.fr	Hôpital Bichat, Paris, France
Marie-Capucine	Tellier	marie-capucine.tellier@aphp.fr	Hôpital Bichat, Paris, France
François	Téoulé	francois.teoule@iplesp.upmc.fr	Inserm UMR 1136, Paris, France
Olivier	Terrier	olivier.terrier@univ-lyon1.fr	Inserm UMR 1111, Lyon, France
Jean-François	Timsit	jean-francois.timsit@aphp.fr	Hôpital Bichat, Paris, France
Théo	Treoux	theo.treoux@aphp.fr	Hôpital Bichat, Paris, France
Christelle	Tual	christelle.tual@chu-rennes.fr	Inserm CIC-1414, Rennes, France
Sarah	Tubiana	sarah.tubiana@aphp.fr	Hôpital Bichat, Paris, France
Sylvie	van der Werf	sylvie.van-der-werf@pasteur.fr	Institut Pasteur, UMR 3569 CNRS, Université de Paris, Paris, France
Noémie	Vanel	Noemie.VANEL@ap-hm.fr	hôpital la timone, Marseille, France
Aurélie	Veislinger	Aurelie.VEISLINGER@chu-rennes.fr	Inserm CIC-1414, Rennes, France
Benoit	Visseaux	benoit.visseaux@aphp.fr	Université de Paris, IAME, INSERM, AP-HP, University hospital Bichat Claude Bernard, Virology, F-75018 Paris, France
Aurélie	Wiedemann	aurelie.wiedemann@inserm.fr	Inserm UMR 955, Créteil, France; Vaccine Research Instiute (VRI)
Yazdan	Yazdanpanah	yazdan.yazdanpanah@aphp.fr	Paris - Bichat - SMIT, France

## Sheet: CoV_Contact
Cov_Contact
FirstName	LastName	Email	Institute	department	affiliation
Loubna	Alavoine	loubna.alavoine@aphp.fr	Hôpital Bichat Claude Bernard, APHP, Paris, France	Centre d'Investigation Clinique, Inserm CIC 1425,	Centre d'Investigation Clinique, Inserm CIC 1425, Hôpital Bichat Claude Bernard, APHP, Paris, France
Karine KA	Amat	karine.amat@imea.fr	IMEA Fondation Léon M'Ba, Paris, France		IMEA Fondation Léon M'Ba, Paris, France
Sylvie	Behillil	sylvie.behillil@pasteur.fr	Institut Pasteur, UMR 3569 CNRS, Université de Paris, Paris, France		Institut Pasteur, UMR 3569 CNRS, Université de Paris, Paris, France
Julia	Bielicki	julia.bielicki@ukbb.ch	University of Basel Children’s Hospital		University of Basel Children’s Hospital
Patricia	Bruijning	p.bruijning@umcutrecht.nl	Julius Center for Health Sciences and Primary Care, Utrecht		Julius Center for Health Sciences and Primary Care, Utrecht
Charles	Burdet	charles.burdet@inserm.fr	Hôpital Bichat Claude Bernard, APHP, Paris, France	Université de Paris, IAME, Inserm UMR 1137, F-75018, Paris, France	Université de Paris, IAME, Inserm UMR 1137, F-75018, Paris, FranceHôpital Bichat Claude Bernard, APHP, Paris, France
Eric	Caumes	eric.caumes@aphp.fr	Hôpital Pitiè Salpétriere, APHP, Paris		Hôpital Pitiè Salpétriere, APHP, Paris
Charlotte	Charpentier	charlotte.charpentier@aphp.fr	Hôpital Bichat Claude Bernard, APHP, Paris, France	IAME Inserm UMR 1138,	IAME Inserm UMR 1138, Hôpital Bichat Claude Bernard, APHP, Paris, France
Bruno	Coignard	bruno.coignard@santepubliquefrance.fr	Santé Publique France, Saint Maurice, France		Santé Publique France, Saint Maurice, France
Yolande	Costa	yolande.costa@aphp.fr	Hôpital Bichat Claude Bernard, APHP, Paris, France	Centre d'Investigation Clinique, Inserm CIC 1425,	Centre d'Investigation Clinique, Inserm CIC 1425, Hôpital Bichat Claude Bernard, APHP, Paris, France
Sandrine	Couffin-Cardièrgues	sandrine.couffin-cadiergues@inserm.fr	Pole Recherche Clinique, Inserm, Paris France		Pole Recherche Clinique, Inserm, Paris France
Florence	Damond	florence.damond@aphp.fr	Hôpital Bichat Claude Bernard, APHP, Paris, France	IAME Inserm UMR 1139,	IAME Inserm UMR 1139, Hôpital Bichat Claude Bernard, APHP, Paris, France
Aline	Dechanet	aline.dechanet@aphp.fr	Hôpital Bichat Claude Bernard, APHP, Paris, France		Hôpital Bichat Claude Bernard, APHP, Paris, France
Christelle	Delmas	christelle.delmas@inserm.fr	Pole Recherche Clinique, Inserm, Paris France		Pole Recherche Clinique, Inserm, Paris France
Diane	Descamps	diane.descamps@aphp.fr	Hôpital Bichat Claude Bernard, APHP, Paris, France	IAME Inserm UMR 1140,	IAME Inserm UMR 1140, Hôpital Bichat Claude Bernard, APHP, Paris, France
Xavier	Duval	xavier.duval@aphp.fr	Hôpital Bichat Claude Bernard, APHP, Paris, France	Centre d'Investigation Clinique, Inserm CIC 1425,	Centre d'Investigation Clinique, Inserm CIC 1425, Hôpital Bichat Claude Bernard, APHP, Paris, France
Jean-Luc	Ecobichon	jean-luc.ecobichon@aphp.fr	Hôpital Bichat Claude Bernard, APHP, Paris, France	Centre d'Investigation Clinique, Inserm CIC 1425,	Centre d'Investigation Clinique, Inserm CIC 1425, Hôpital Bichat Claude Bernard, APHP, Paris, France
Vincent	Enouf	vincent.enouf@pasteur.fr	Institut Pasteur, UMR 3569 CNRS, Université de Paris, Paris, France		Institut Pasteur, UMR 3569 CNRS, Université de Paris, Paris, France
Hélène	Espérou	helene.esperou@inserm.fr	Pole Recherche Clinique, Inserm, Paris France		Pole Recherche Clinique, Inserm, Paris France
Wahiba	Frezouls	wahiba.frezouls@aphp.fr	Hôpital Bichat Claude Bernard, APHP, Paris, France	Centre d'Investigation Clinique, Inserm CIC 1425,	Centre d'Investigation Clinique, Inserm CIC 1425, Hôpital Bichat Claude Bernard, APHP, Paris, France
Nadhira	Houhou	nadira.houhou@aphp.fr	Hôpital Bichat Claude Bernard, APHP, Paris, France		Hôpital Bichat Claude Bernard, APHP, Paris, France
Emila	Ilic-Habensus	emila.hilic-habensus@aphp.fr	Hôpital Bichat Claude Bernard, APHP, Paris, France	Centre d'Investigation Clinique, Inserm CIC 1425,	Centre d'Investigation Clinique, Inserm CIC 1425, Hôpital Bichat Claude Bernard, APHP, Paris, France
Ouifiya	Kafif	ouifiya.kafif@aphp.fr	Hôpital Bichat Claude Bernard, APHP, Paris, France		Hôpital Bichat Claude Bernard, APHP, Paris, France
John	Kikoine	John Kikoïne <john.kikoine@gmail.com>	Hôpital Bichat Claude Bernard, APHP, Paris, France		Hôpital Bichat Claude Bernard, APHP, Paris, France
Quentin	Le Hingrat	quentin.lehingrat@aphp.fr	Hôpital Bichat Claude Bernard, APHP, Paris, France	IAME Inserm UMR 1140,	IAME Inserm UMR 1140, Hôpital Bichat Claude Bernard, APHP, Paris, France
David	Lebeaux	david.lebeaux@aphp.fr	APHP, Paris, France		APHP, Paris, France
Anne	Leclercq	anne.leclercq@aphp.fr	Hôpital Bichat Claude Bernard, APHP, Paris, France	Centre d'Investigation Clinique, Inserm CIC 1425,	Centre d'Investigation Clinique, Inserm CIC 1425, Hôpital Bichat Claude Bernard, APHP, Paris, France
Jonathan	Lehacaut	jonathan.lehacaut@aphp.fr	Hôpital Bichat Claude Bernard, APHP, Paris, France	Centre d'Investigation Clinique, Inserm CIC 1425,	Centre d'Investigation Clinique, Inserm CIC 1425, Hôpital Bichat Claude Bernard, APHP, Paris, France
Sophie	Letrou	sophie.letrou@aphp.fr	Hôpital Bichat Claude Bernard, APHP, Paris, France	Centre d'Investigation Clinique, Inserm CIC 1425,	Centre d'Investigation Clinique, Inserm CIC 1425, Hôpital Bichat Claude Bernard, APHP, Paris, France
Bruno	Lina	bruno.lina@chu-lyon.fr	Virpath Laboratory, International Center of Research in Infectiology, Lyon University, INSERM U1111, CNRS UMR 5308, ENS, UCBL, Lyon, France		Virpath Laboratory, International Center of Research in Infectiology, Lyon University, INSERM U1111, CNRS UMR 5308, ENS, UCBL, Lyon, France
Jean-Christophe	Lucet	jean-christophe.lucet@aphp.fr	Hôpital Bichat Claude Bernard, APHP, Paris, France	IAME Inserm UMR 1138,	IAME Inserm UMR 1138, Hôpital Bichat Claude Bernard, APHP, Paris, France
Denis	Malvy	denis.malvy@chu-bordeaux.fr	Service des Maladies Infectieuses et Tropicales; Groupe Pellegrin-Place Amélie-Raba-Léon, BORDEAUX		Service des Maladies Infectieuses et Tropicales; Groupe Pellegrin-Place Amélie-Raba-Léon, BORDEAUX
Pauline	Manchon	pauline.manchon@aphp.fr	Hôpital Bichat Claude Bernard, APHP, Paris, France		Hôpital Bichat Claude Bernard, APHP, Paris, France
Milica	Mandic	milica.mandic@aphp.fr	Hôpital Bichat Claude Bernard, APHP, Paris, France	Centre d'Investigation Clinique, Inserm CIC 1425,	Centre d'Investigation Clinique, Inserm CIC 1425, Hôpital Bichat Claude Bernard, APHP, Paris, France
Mohamed	Meghadecha	mohamed.meghadecha@aphp.fr	Hôpital Hotel Dieu, APHP, Paris, France		Hôpital Hotel Dieu, APHP, Paris, France
Justina	Motiejunaite	Justina.MOTIEJUNAITE@aphp.fr	ervice des explorations fonctionnelles, Hôpital Bichat- Claude Bernard, APHP, Paris, France		ervice des explorations fonctionnelles, Hôpital Bichat- Claude Bernard, APHP, Paris, France
Mariama	Nouroudine	mariama.nouroudine@aphp.fr	Hôpital Bichat Claude Bernard, APHP, Paris, France	Centre d'Investigation Clinique, Inserm CIC 1425,	Centre d'Investigation Clinique, Inserm CIC 1425, Hôpital Bichat Claude Bernard, APHP, Paris, France
Valentine	Piquard	valentine.piquard@aphp.fr	Hôpital Bichat Claude Bernard, APHP, Paris, France		Hôpital Bichat Claude Bernard, APHP, Paris, France
Andreea	Postolache	andreea_beceni@yahoo.com	Hôpital Bichat Claude Bernard, APHP, Paris, France		Hôpital Bichat Claude Bernard, APHP, Paris, France
Caroline	Quintin	caroline.quintin@aphp.fr	Hôpital Bichat Claude Bernard, APHP, Paris, France	Centre d'Investigation Clinique, Inserm CIC 1425,	Centre d'Investigation Clinique, Inserm CIC 1425, Hôpital Bichat Claude Bernard, APHP, Paris, France
Jade	Rexach	jade.rexach@aphp.fr	Hôpital Bichat Claude Bernard, APHP, Paris, France	Centre d'Investigation Clinique, Inserm CIC 1425,	Centre d'Investigation Clinique, Inserm CIC 1425, Hôpital Bichat Claude Bernard, APHP, Paris, France
Layidé	Roufai	layide.roufai@inserm.fr	Pole Recherche Clinique, Inserm, Paris France		Pole Recherche Clinique, Inserm, Paris France
Zaven	Terzian	zaven.terzian@aphp.fr	Hôpital Bichat Claude Bernard, APHP, Paris, France		Hôpital Bichat Claude Bernard, APHP, Paris, France
Michael	Thy	michael.thy@aphp.fr	Center for Clinical Investigation, Assistance Publique-Hôpitaux de Paris, Bichat-Claude Bernard University Hospital		Center for Clinical Investigation, Assistance Publique-Hôpitaux de Paris, Bichat-Claude Bernard University Hospital
Sarah	Tubiana	sarah.tubiana@aphp.fr	Hôpital Bichat Claude Bernard, APHP, Paris, France	Centre d'Investigation Clinique, Inserm CIC 1425,	Centre d'Investigation Clinique, Inserm CIC 1425, Hôpital Bichat Claude Bernard, APHP, Paris, France
Sylvie	van der Werf	sylvie.van-der-werf@pasteur.fr	Institut Pasteur, UMR 3569 CNRS, Université de Paris, Paris, France		Institut Pasteur, UMR 3569 CNRS, Université de Paris, Paris, France
Valérie	Vignali	valerie.vignali@aphp.fr	Hôpital Bichat Claude Bernard, APHP, Paris, France	Centre d'Investigation Clinique, Inserm CIC 1425,	Centre d'Investigation Clinique, Inserm CIC 1425, Hôpital Bichat Claude Bernard, APHP, Paris, France
Benoit	Visseaux	benoit.visseaux@aphp.fr	Hôpital Bichat Claude Bernard, APHP, Paris, France	IAME Inserm UMR 1138,	IAME Inserm UMR 1138, Hôpital Bichat Claude Bernard, APHP, Paris, France
Yazdan	Yazdanpanah	Yazdan.Yazdanpanah@aphp.fr	Hôpital Bichat Claude Bernard, APHP, Paris, France	IAME Inserm UMR 1138,	IAME Inserm UMR 1138, Hôpital Bichat Claude Bernard, APHP, Paris, France

## Sheet: Amsterdam cohort
	Amsterdam UMC Covid-19 Biobank
LastName1_sorting	First_Name		Last_Name	Email	Dept.	Affiliation
Agtmael	Michiel		van Agtmael	agtmael@amsterdamumc.nl	Department of Infectious Diseases	Amsterdam UMC	Department of Infectious Diseases, Amsterdam UMC
Algera	Anne Geke		Algera	a.g.algera@amsterdamumc.nl	Department of Intensive Care	Amsterdam UMC	Department of Intensive Care, Amsterdam UMC
Baarle	Frank		van Baarle	f.e.vanbaarle@amsterdamumc.nl	Department of Intensive Care	Amsterdam UMC	Department of Intensive Care, Amsterdam UMC
Bax	Diane		Bax	d.j.bax@amsterdamumc.nl	Experimental Immunology	Amsterdam UMC	Experimental Immunology, Amsterdam UMC
Beudel	Martijn		Beudel	m.beudel@amsterdamumc.nl	Department of Neurology	Amsterdam UMC	Department of Neurology, Amsterdam UMC
Bogaard	Harm Jan		Bogaard	hj.bogaard@amsterdamumc.nl	Department of Pulmonology	Amsterdam UMC	Department of Pulmonology, Amsterdam UMC
Bomers	Marije		Bomers	m.bomers@amsterdamumc.nl	Department of Infectious Diseases	Amsterdam UMC	Department of Infectious Diseases, Amsterdam UMC
Bos	Lieuwe		Bos	l.d.bos@amsterdamumc.nl	Department of Intensive Care	Amsterdam UMC	Department of Intensive Care, Amsterdam UMC
Botta	Michela		Botta	m.botta@amsterdamumc.nl	Department of Intensive Care	Amsterdam UMC	Department of Intensive Care, Amsterdam UMC
Brabander	Justin		de Brabander	j.debrabander@amsterdamumc.nl	Department of Infectious Diseases	Amsterdam UMC	Department of Infectious Diseases , Amsterdam UMC
Bree	Godelieve		Bree	g.j.debree@amsterdamumc.nl	Department of Infectious Diseases	Amsterdam UMC	Department of Infectious Diseases , Amsterdam UMC
Brouwer	Matthijs C.		Brouwer	m.c.brouwer@amsterdamumc.nl	Department of Neurology	Amsterdam UMC	Department of Neurology, Amsterdam UMC
Bruin	Sanne		de Bruin	s.debruin1@amsterdamumc.nl	Department of Intensive Care	Amsterdam UMC	Department of Intensive Care, Amsterdam UMC
Bugiani	Marianna		Bugiani	m.bugiani@amsterdamumc.nl	Department of Pathology	Amsterdam UMC	Department of Pathology, Amsterdam UMC
Bulle	Esther		Bulle	e.b.bulle@amsterdamumc.nl>,	Department of Intensive Care	Amsterdam UMC	Department of Intensive Care, Amsterdam UMC
Chouchane	O.		Chouchane	o.chouchane@amsterdamumc.nl	Department of Infectious Diseases	Amsterdam UMC	Department of Infectious Diseases, Amsterdam UMC
Cloherty	Alex		Cloherty	a.p.cloherty@amsterdamumc.nl	Experimental Immunology	Amsterdam UMC	Experimental Immunology, Amsterdam UMC
Elbers	Paul		Elbers	p.elbers@amsterdamumc.nl	Department of Intensive Care	Amsterdam UMC	Department of Intensive Care, Amsterdam UMC
Fleuren	Lucas		Fleuren	l.fleuren@amsterdamumc.nl	Department of Intensive Care	Amsterdam UMC	Department of Intensive Care, Amsterdam UMC
Geerlings	Suzanne		Geerlings	s.e.geerlings@amsterdamumc.nl	Department of Infectious Diseases	Amsterdam UMC	Department of Infectious Diseases, Amsterdam UMC
Geerts	Bart		Geerts	b.f.geerts@amsterdamumc.nl	Department of Anesthesiology	Amsterdam UMC	Department of Anesthesiology, Amsterdam UMC
Geijtenbeek	Theo		Geijtenbeek	t.b.geijtenbeek@amsterdamumc.nl	Department of Experimental Immunology	Amsterdam UMC	Department of Experimental Immunology, Amsterdam UMC
Girbes	Armand		Girbes	arj.girbes@amsterdamumc.nl	Department of intensive care	Amsterdam UMC	Department of intensive care, Amsterdam UMC
Goorhuis	Bram		Goorhuis	a.goorhuis@amsterdamumc.nl	Department of Infectious Diseases	Amsterdam UMC	Department of Infectious Diseases, Amsterdam UMC
Grobusch	Martin P.		Grobusch	m.p.grobusch@amsterdamumc.nl	Department of Infectious Diseases	Amsterdam UMC	Department of Infectious Diseases, Amsterdam UMC
Hafkamp	Florianne		Hafkamp	f.m.hafkamp@amsterdamumc.nl	Department of Experimental Immunology	Amsterdam UMC	Department of Experimental Immunology, Amsterdam UMC
Hagens	Laura		Hagens	l.a.hagens@amsterdamumc.nl	Department of Intensive Care	Amsterdam UMC	Department of Intensive Care, Amsterdam UMC
Hamann	Jorg		Hamann	j.hamann@amsterdamumc.nl	Amsterdam UMC Biobank Core Facility	Amsterdam UMC	Amsterdam UMC Biobank Core Facility, Amsterdam UMC
Harris	Vanessa		Harris	v.c.harris@amsterdamumc.nl	Department of Infectious Diseases	Amsterdam UMC	Department of Infectious Diseases, Amsterdam UMC
Hemke	Robert		Hemke	r.hemke@amsterdamumc.nl	Department of Radiology	Amsterdam UMC	Department of Radiology, Amsterdam UMC
Hermans	Sabine M.		Hermans	s.m.hermans@amsterdamumc.nl	Department of Infectious Diseases	Amsterdam UMC	Department of Infectious Diseases, Amsterdam UMC
Heunks	Leo		Heunks	l.heunks@amsterdamumc.nl	Department of Intensive Care	Amsterdam UMC	Department of Intensive Care, Amsterdam UMC
Hollmann	Markus		Hollmann	m.w.hollmann@amsterdamumc.nl	Department of Anesthesiology	Amsterdam UMC	Department of Anesthesiology, Amsterdam UMC
Horn	Janneke		Horn	j.horn@amsterdamumc.nl	Department of Intensive Care	Amsterdam UMC	Department of Intensive Care, Amsterdam UMC
Hovius	Joppe W.		Hovius	j.w.hovius@amsterdamumc.nl	Department of Infectious Diseases	Amsterdam UMC	Department of Infectious Diseases, Amsterdam UMC
Jong	Menno		de Jong	m.d.dejong@amsterdamumc.nl	Department of Medical Microbiology	Amsterdam UMC	Department of Medical Microbiology, Amsterdam UMC
Koning	Rutger		Koning	r.koning1@amsterdamumc.nl	Department of Neurology	Amsterdam UMC	Department of Neurology, Amsterdam UMC
Mourik	Mourik		van Mourik	n.vanmourik@amsterdamumc.nl	Department of Intensive Care	Amsterdam UMC	Department of Intensive Care, Amsterdam UMC
Nellen	Jeaninne		Nellen	f.j.nellen@amc.uva.nl	Department of Infectious Diseases	Amsterdam UMC	Department of Infectious Diseases, Amsterdam UMC
Paulus	Frederique		Paulus	f.paulus@amsterdamumc.nl	Department of Intensive Care	Amsterdam UMC	Department of Intensive Care, Amsterdam UMC
Peters	Edgar		Peters	e.peters@amsterdamumc.nl	Department of Infectious Diseases	Amsterdam UMC	Department of Infectious Diseases, Amsterdam UMC
Poll	Tom		van der Poll	t.vanderpoll@amsterdamumc.nl	Department of Infectious Diseases	Amsterdam UMC	Department of Infectious Diseases, Amsterdam UMC
Preckel	Bennedikt		Preckel	b.preckel@amsterdamumc.nl	Department of Anesthesiology	Amsterdam UMC	Department of Anesthesiology, Amsterdam UMC
Prins	Jan M.		Prins	j.m.prins@amc.uva.nl	Department of Infectious Diseases	Amsterdam UMC	Department of Infectious Diseases, Amsterdam UMC
Raasveld	Jorinde		Raasveld	s.j.raasveld@amsterdamumc.nl	Department of Intensive Care	Amsterdam UMC	Department of Intensive Care, Amsterdam UMC
Reijnders	Tom		Reijnders	t.d.reijnders@amsterdamumc.nl	Department of Infectious Diseases	Amsterdam UMC	Department of Infectious Diseases, Amsterdam UMC
Schinkel	Michiel		Schinkel	m.schinkel@amsterdamumc.nl	Department of Infectious Diseases	Amsterdam UMC	Department of Infectious Diseases, Amsterdam UMC
Schultz	Marcus		Schultz	m.j.schultz@amsterdamumc.nl	Department of Intensive Care	Amsterdam UMC	Department of Intensive Care, Amsterdam UMC
Schuurmans	Alex		Schuurman	a.r.schuurman@amsterdamumc.nl	Department of Internal Medicine	Amsterdam UMC	Department of Internal Medicine, Amsterdam UMC
Sigaloff	Kim		Sigaloff	k.sigaloff@amsterdamumc.nl	Department of Infectious Diseases	Amsterdam UMC	Department of Infectious Diseases, Amsterdam UMC
Smit	Marry		Smit	m.r.smit@amsterdamumc.nl	Department of Intensive Care	Amsterdam UMC	Department of Intensive Care, Amsterdam UMC
Stijnis	Cornelis S.		Stijnis	c.stijnis@amsterdamumc.nl	Department of Infectious Diseases	Amsterdam UMC	Department of Infectious Diseases, Amsterdam UMC
Stilma	Willemke		Stilma	w.stilma@hva.nl	Department of Intensive Care	Amsterdam UMC	Department of Intensive Care, Amsterdam UMC
Teunissen	Charlotte		Teunissen	c.teunissen@amsterdamumc.nl	Neurochemical Laboratory	Amsterdam UMC	Neurochemical Laboratory , Amsterdam UMC
Thoral	Patrick		Thoral	p.thoral@amsterdamumc.nl	Department of Intensive Care	Amsterdam UMC	Department of Intensive Care, Amsterdam UMC
Tsonas	Anissa		Tsonas	a.m.tsonas@amsterdamumc.nl	Department of Intensive Care	Amsterdam UMC	Department of Intensive Care, Amsterdam UMC
Valk	Marc		van der Valk	m.vandervalk@amsterdamumc.nl	Department of Infectious Diseases	Amsterdam UMC	Department of Infectious Diseases, Amsterdam UMC
Veelo	Denise		Veelo	d.p.veelo@amsterdamumc.nl	Department of Anesthesiology	Amsterdam UMC	Department of Anesthesiology, Amsterdam UMC
Vlaar	Alexander P.J.		Vlaar	a.p.vlaar@amsterdamumc.nl	Deparment of Intensive Care	Amsterdam UMC	Deparment of Intensive Care, Amsterdam UMC
Vries	Heder		de Vries	h.vries@amsterdamumc.nl	Department of Intensive Care	Amsterdam UMC	Department of Intensive Care, Amsterdam UMC
Vugt	Michèle		van Vugt	m.vanvugt@amsterdamumc.nl	Department of Infectious Diseases	Amsterdam UMC	Department of Infectious Diseases, Amsterdam UMC
Wiersinga	W. Joost		Wiersinga	w.j.wiersinga@amsterdamumc.nl	Department of Infectious Diseases	Amsterdam UMC	Department of Infectious Diseases, Amsterdam UMC
Wouters	Dorien		Wouters	d.wouters@amsterdamumc.nl	Department of Clinical Chemistry	Amsterdam UMC	Department of Clinical Chemistry, Amsterdam UMC
Zwinderman	A. H (Koos)		Zwinderman	a.h.zwinderman@amsterdamumc.nl	Department of Clinical Epidemiology, Biostatistics and Bioinformatics	Amsterdam UMC	Department of Clinical Epidemiology, Biostatistics and Bioinformatics, Amsterdam UMC
Beek	Diederik		van de Beek	d.vandebeek@amsterdamumc.nl	Department of Neurology	Amsterdam UMC	Department of Neurology, Amsterdam UMC

## Sheet: Covid_HGE
COVID HGE CONSORTIUM AUTHORS as of 8/24
Laurent	First_Name	Middle_Name		Last_Name	Email	Department	Institution	City	Country	affiliation
Laurent Abel	Laurent			Abel	laurent.abel@inserm.fr		INSERM U1163, University of Paris, Imagine Institute	Paris	France	INSERM U1163, University of Paris, Imagine Institute, Paris, France
Alessandro Aiuti	Alessandro			Aiuti	aiuti.alessandro@hsr.it		San Raffaele Telethon Institute for Gene Therapy, IRCCS Ospedale San Raffaele	Milan	Italy	San Raffaele Telethon Institute for Gene Therapy, IRCCS Ospedale San Raffaele, Milan, Italy
Saleh Al Muhsen	Saleh			Al Muhsen	almuhsen@KSU.EDU.SA		King Saud University	Riyadh	Saudi Arabia	King Saud University, Riyadh, Saudi Arabia
Fahd Al-Mulla	Fahd			Al-Mulla	fahd@al-mulla.org		Kuwait University	Kuwait City	Kuwait	Kuwait University, Kuwait City, Kuwait
Mark S. Anderson	Mark	S.		Anderson	Mark.Anderson@ucsf.edu		University of California, San Francisco	San Francisco, CA	USA	University of California, San Francisco, San Francisco, CA, USA
Andrés Augusto Arias	Andrés Augusto			Arias	aaugusto.arias@udea.edu.co		Universidad de Antioquia, Group of Primary Immunodeficiencies	Antioquia	Colombia	Universidad de Antioquia, Group of Primary Immunodeficiencies, Antioquia, Colombia
Hagit Baris Feldman	Hagit			Baris Feldman	hagitbf@tlvmc.gov.il		The Genetics Institute, Tel Aviv Sourasky Medical Center and Sackler Faculty of Medicine, Tel Aviv University	Tel Aviv	Israel	The Genetics Institute, Tel Aviv Sourasky Medical Center and Sackler Faculty of Medicine, Tel Aviv University, Tel Aviv, Israel
Dusan Bogunovic	Dusan			Bogunovic	dusan.bogunovic@mssm.edu		Icahn School of Medicine at Mount Sinai	New York, NY	USA	Icahn School of Medicine at Mount Sinai, New York, NY, USA
Alexandre Bolze	Alexandre			Bolze	alexandre.bolze@helix.com		Helix	San Mateo, CA	USA	Helix, San Mateo, CA, USA
Anastasiia Bondarenko	Anastasiia			Bondarenko	bondarenkoanastasia77@gmail.com		Shupyk National Medical Academy for Postgraduate Education	Kiev	Ukraine	Shupyk National Medical Academy for Postgraduate Education, Kiev, Ukraine
Ahmed Bousfiha	Ahmed	A.		Bousfiha	profbousfiha@gmail.com	Clinical immunology unit, pediatric infectious disease departement, Faculty of Medicine and Pharmacy,	Averroes University Hospital. LICIA Laboratoire d'immunologie clinique, d'inflammation et d'allergie, Hassann Ii University.	Casablanca	Morocco	Clinical immunology unit, pediatric infectious disease departement, Faculty of Medicine and Pharmacy, Averroes University Hospital. LICIA Laboratoire d'immunologie clinique, d'inflammation et d'allergie, Hassann Ii University., Casablanca, Morocco
Petter Brodin	Petter			Brodin	petter.brodin@ki.se		Karolinska Institute	Stockholm	Sweden	Karolinska Institute, Stockholm, Sweden
Yenan Bryceson	Yenan			Bryceson	yenan.bryceson@ki.se		Karolinska Institute	Stockholm	Sweden	Karolinska Institute, Stockholm, Sweden
Carlos D. Bustamante	Carlos	D.		Bustamante	cdbustam@stanford.edu		Stanford University	Stanford, CA	USA	Stanford University, Stanford, CA, USA
Manish Butte	Manish			Butte	mbutte@mednet.ucla.edu		University of California	Los Angeles, CA	USA	University of California, Los Angeles, CA, USA
Giorgio Casari	Giorgio			Casari	casari.giorgio@hsr.it		Medical Genetics, IRCCS Ospedale San Raffaele	Milan	Italy	Medical Genetics, IRCCS Ospedale San Raffaele, Milan, Italy
Samya Chakravorty	Samya			Chakravorty	samya.chakravorty@emory.edu		Emory	Atlanta, GA	USA	Emory, Atlanta, GA, USA
John Christodoulou	John			Christodoulou	john.christodoulou@mcri.edu.au		Murdoch Children's Research Institute	Victoria	Australia	Murdoch Children's Research Institute, Victoria, Australia
Elizabeth Cirulli	Elizabeth			Cirulli	liz.cirulli@helix.com		Helix	San Mateo, CA	USA	Helix, San Mateo, CA, USA
Antonio Condino Neto	Antonio			Condino Neto	antoniocondino@gmail.com		University of São Paulo	São Paulo	Brazil	University of São Paulo, São Paulo, Brazil
Megan A. Cooper	Megan	A.		Cooper	cooper_m@wustl.edu		Washington University School of Medicine	St. Louis, MO	USA	Washington University School of Medicine, St. Louis, MO, USA
Clifton Dalgard	Clifton	L.		Dalgard	clifton.dalgard@usuhs.edu		The American Genome Center; Uniformed Services University of the Health Sciences	Bethesda, MD	USA	The American Genome Center; Uniformed Services University of the Health Sciences, Bethesda, MD, USA
Joseph L. DeRisi	Joseph	L.		DeRisi	joe@derisilab.ucsf.edu		University of California San Francisco; Chan Zuckerberg Biohub	San Francisco, CA	United States	University of California San Francisco; Chan Zuckerberg Biohub, San Francisco, CA, United States
Murkesh Desai	Murkesh			Desai	mmdesai007@gmail.com		Bai Jerbai Wadia Hospital for Children	Mumbai	India	Bai Jerbai Wadia Hospital for Children, Mumbai, India
Beth A. Drolet	Beth	A.		Drolet	drolet@dermatology.wisc.edu		School of Medicine and Public Health, University of Wisconsin	Madison, WI	USA	School of Medicine and Public Health, University of Wisconsin, Madison, WI, USA
Sara Espinosa	Sara			Espinosa	saraelvaespino@gmail.com		Instituto Nacional de Pediatria (National Institute of Pediatrics)	Mexico City	Mexico	Instituto Nacional de Pediatria (National Institute of Pediatrics), Mexico City, Mexico
Jacques Fellay	Jacques			Fellay	jacques.fellay@epfl.ch		Swiss Federal Institute of Technology Lausanne	Lausanne	Switzerland	Swiss Federal Institute of Technology Lausanne, Lausanne, Switzerland
Jose Luis Franco	Jose Luis			Franco	jose.franco@udea.edu.co		University of Antioquia	Medellín	Colombia	University of Antioquia, Medellín, Colombia
Peter K. Gregersen	Peter	K.		Gregersen	pgregers@northwell.edu		Feinstein Institute for Medical Research, Northwell Health USA	Manhasset, NY	USA	Feinstein Institute for Medical Research, Northwell Health USA, Manhasset, NY, USA
Filomeen Haerynck	Filomeen			Haerynck	filomeen.haerynck@uzgent.be	Department of Paediatric Immunology and Pulmonology,	Centre for Primary Immunodeficiency Ghent (CPIG), PID research lab, Jeffrey Modell Diagnosis and Research Centre, Ghent University Hospital	Edegem	Belgium	Department of Paediatric Immunology and Pulmonology, Centre for Primary Immunodeficiency Ghent (CPIG), PID research lab, Jeffrey Modell Diagnosis and Research Centre, Ghent University Hospital, Edegem, Belgium
David Hagin	David			Hagin	davidha@tlvmc.gov.il		The Genetics Institute Tel Aviv Sourasky Medical Center	Tel Aviv	Israel	The Genetics Institute Tel Aviv Sourasky Medical Center, Tel Aviv, Israel
Rabih Halwani	Rabih			Halwani	rhalwani@sharjah.ac.ae		Sharjah Institute of Medical Research, College of Medicine, University of Sharjah	Sharjah	UAE	Sharjah Institute of Medical Research, College of Medicine, University of Sharjah, Sharjah, UAE
Jim Heath	Jim			Heath	jim.heath@isbscience.org		Institute for Systems Biology	Seattle, WA	USA	Institute for Systems Biology, Seattle, WA, USA
Sarah E. Henrickson	Sarah	E.		Henrickson	henricksons@email.chop.edu		Children's Hospital of Philadelphia	Philadelphia, PA	USA	Children's Hospital of Philadelphia, Philadelphia, PA, USA
Elena Hsieh	Elena			Hsieh	elena.hsieh@cuanschutz.edu		Anschutz Medical Campus	Aurora, CO	USA	Anschutz Medical Campus, Aurora, CO, USA
Kohsuke Imai	Kohsuke			Imai	kimai.ped@tmd.ac.jp		Riken	Tokyo	Japan	Riken, Tokyo, Japan
Yuval Itan	Yuval			Itan	yuval.itan@mssm.edu		Icahn School of Medicine at Mount Sinai	New York, NY	USA	Icahn School of Medicine at Mount Sinai, New York, NY, USA
Timokratis Karamitros	Timokratis			Karamitros	tkaram@pasteur.gr		Hellenic Pasteur Institute	Athens	Greece	Hellenic Pasteur Institute, Athens, Greece
Kai Kisand	Kai			Kisand	kai.kisand@ut.ee		University of Tartu	Tartu	Estonia	University of Tartu, Tartu, Estonia
Cheng-Lung Ku	Cheng-Lung			Ku	clku@cgu.edu.tw		Chang Gung University	Taoyuan County	Taiwan	Chang Gung University, Taoyuan County, Taiwan
Yu-Lung Lau	Yu-Lung			Lau	lauylung@hku.hk		The University of Hong Kong	Hong Kong	China	The University of Hong Kong, Hong Kong, China
Yun Ling	Yun			Ling	yun.ling@shphc.org.cn		Shanghai Public Health Clinical Center, Fudan University	Shanghai	China	Shanghai Public Health Clinical Center, Fudan University, Shanghai, China
Carrie L. Lucas	Carrie	L.		Lucas	carrie.lucas@yale.edu		Yale School of Medicine	New Haven, CT	USA	Yale School of Medicine, New Haven, CT, USA
Tom Maniatis	Tom			Maniatis	tmaniatis@nygenome.org		New York Genome Center	New York, NY	USA	New York Genome Center, New York, NY, USA
Davoud Mansouri	Davoud			Mansouri	dmansouree@gmail.com		Shahid Beheshti University of Medical Sciences	Tehran	Iran	Shahid Beheshti University of Medical Sciences, Tehran, Iran
Laszlo Marodi	Laszlo			Marodi	lmarodi@mail.rockefeller.edu		Semmelweis University Budapest	Budapest	Hungary	Semmelweis University Budapest, Budapest, Hungary
Isabelle Meyts	Isabelle			Meyts	isabelle.meyts@uzleuven.be		KU Leuven, Department of Immunology, Microbiology and Transplantation	Leuven	Belgium	KU Leuven, Department of Immunology, Microbiology and Transplantation , Leuven, Belgium
Joshua Milner	Joshua			Milner	jdm2249@cumc.columbia.edu		Columbia University Medical Center	New York, NY	USA	Columbia University Medical Center, New York, NY, USA
Kristina Mironska	Kristina			Mironska	mironska2002@yahoo.com		University Clinic for Children's Diseases	Skopje	North Macedonia	University Clinic for Children's Diseases, Skopje, North Macedonia
Trine Mogensen	Trine			Mogensen	trine.mogensen@biomed.au.dk		Aarhus University	Aarhus	Denmark	Aarhus University, Aarhus, Denmark
Tomohiro Morio	Tomohiro			Morio	tmorio.ped@tmd.ac.jp		Tokyo Medical & Dental University Hospital	Tokyo	Japan	Tokyo Medical & Dental University Hospital, Tokyo, Japan
Lisa P. Ng	Lisa	P.		Ng	lisa_ng@immunol.a-star.edu.sg		Singapore Immunology Network		Singapore	Singapore Immunology Network, , Singapore
Luigi D. Notarangelo	Luigi	D.		Notarangelo	luigi.notarangelo2@nih.gov		National Institute of Allergy and Infectious Diseases, National Institutes of Health	Bethesda, MD	USA	National Institute of Allergy and Infectious Diseases, National Institutes of Health, Bethesda, MD, USA
Giuseppe Novelli	Giuseppe			Novelli	novelli@med.uniroma2.it		Bambino Gesù Children's Hospital, Rome, Italy; Dept. Biomedicine and Prevention, University of Rome “Tor Vergata”, Rome, Italy	Rome	Italy	Bambino Gesù Children's Hospital, Rome, Italy; Dept. Biomedicine and Prevention, University of Rome “Tor Vergata”, Rome, Italy, Rome, Italy
Cliona O'Farrelly	Cliona			O'Farrelly	ofarrecl@tcd.ie		Trinity College	Dublin	Ireland	Trinity College, Dublin, Ireland
Satoshi Okada	Satoshi			Okada	sokada@hiroshima-u.ac.jp		Hiroshima University	Hiroshima	Japan	Hiroshima University, Hiroshima, Japan
Tayfun Ozcelik	Tayfun			Ozcelik	tozcelik@bilkent.edu.tr		Bilkent University	Ankara	Turkey	Bilkent University, Ankara, Turkey
Anna M. Planas	Anna	M.		Planas	anna.planas@iibb.csic.es		IIBB-CSIC, IDIBAPS	Barcelona	Spain	IIBB-CSIC, IDIBAPS, Barcelona, Spain
Carolina Prando	Carolina			Prando	carolina.prando@hpp.org.br		Faculdades Pequeno Príncipe e Instituto de Pesquisa Pelé Pequeno Príncipe	Curitiba	Brazil	Faculdades Pequeno Príncipe e Instituto de Pesquisa Pelé Pequeno Príncipe, Curitiba, Brazil
Aurora Pujol	Aurora			Pujol	apujol@idibell.cat		Neurometabolic Diseases Laboratory, IDIBELL- Hospital Duran I Reynals; Catalan Institution for Research and Advanced Studies (ICREA); CIBERER U759, ISCiii Madrid Spain	Barcelona	Spain	Neurometabolic Diseases Laboratory, IDIBELL- Hospital Duran I Reynals; Catalan Institution for Research and Advanced Studies (ICREA); CIBERER U759, ISCiii Madrid Spain, Barcelona, Spain
Lluis Quintana-Murci	Lluis			Quintana-Murci	lluis.quintana-murci@pasteur.fr		Institut Pasteur (CNRS UMR2000) and Collège de France	Paris	France	Institut Pasteur (CNRS UMR2000) and Collège de France, Paris, France
Alessandra Renieri	Alessandra			Renieri	alessandra.renieri@unisi.it		University of Siena	Siena	Italy	University of Siena, Siena, Italy
Carlos Rodríguez-Gallego	Carlos			Rodríguez-Gallego	jrodgal@gobiernodecanarias.org		Hospital Universitario de Gran Canaria Dr Negrín, Canarian Health System	Canary Islands	Spain	Hospital Universitario de Gran Canaria Dr Negrín, Canarian Health System, Canary Islands, Spain
Vanessa Sancho-Shimizu	Vanessa			Sancho-Shimizu	v.sancho-shimizu@imperial.ac.uk		Imperial College London	London	UK	Imperial College London, London, UK
Vijay Sankaran	Vijay			Sankaran	vijay.sankaran@childrens.harvard.edu		Boston Children's Hospital, Harvard Medical School	Boston, MA	USA	Boston Children's Hospital, Harvard Medical School, Boston, MA, USA
Kelly Schiabor Barrett	Kelly			Schiabor Barrett	kelly.barrett@helix.com		Helix	San Mateo, CA	USA	Helix, San Mateo, CA, USA
Mohammed Shahrooei	Mohammed			Shahrooei	mohammad.shahrooei@kuleuven.be		Saeed Pathobiology and Genetic Lab	Tehran	Iran	Saeed Pathobiology and Genetic Lab, Tehran, Iran
Andrew Snow	Andrew			Snow	andrew.snow@usuhs.edu		Uniformed Services University of the Health Sciences (USUHS)	Bethesda, MD	USA	Uniformed Services University of the Health Sciences (USUHS), Bethesda, MD, USA
Pere Soler Palacín	Pere			Soler-Palacín	psoler@vhebron.net		Hospital Universitari Vall d'Hebron	Barcelona	Spain	Hospital Universitari Vall d'Hebron, Barcelona, Spain
András N. Spaan	András	N.		Spaan	aspaan@rockefeller.edu		University Medical Center Utrecht	Amsterdam	The Netherlands	University Medical Center Utrecht, Amsterdam, The Netherlands
Stuart Tangye	Stuart			Tangye	s.tangye@garvan.org.au		Garvan Institute of Medical Research	Sydney	Australia	Garvan Institute of Medical Research, Sydney, Australia
Stuart Turvey	Stuart			Turvey	sturvey@bcchr.ca		The University of British Columbia	Vancouver	Canada	The University of British Columbia, Vancouver, Canada
Furkan Uddin	Furkan			Uddin	furkan@neurogenbd.com		Holy Family Red Crescent Medical College	Dhaka	Bangladesh	Holy Family Red Crescent Medical College, Dhaka, Bangladesh
Mohammed J. Uddin	Mohammed	J.		Uddin	mohammed.uddin@mbru.ac.ae		Holy Family Red Crescent Medical College	Dhaka	Bangladesh	Holy Family Red Crescent Medical College, Dhaka, Bangladesh
Diederik van de Beek	Diederik			van de Beek	d.vandebeek@amsterdamumc.nl		Amsterdam UMC	Amsterdam	The Netherlands	Amsterdam UMC, Amsterdam, The Netherlands
Sara E. Vazquez	Sara	E.		Vazquez	sara.vazquez@ucsf.edu		University of California, San Francisco	San Francisco, CA	United States	University of California, San Francisco, San Francisco, CA, United States
Donald C. Vinh	Donald	C.		Vinh	donald.vinh@mcgill.ca		McGill University Health Centre	Montreal	Canada	McGill University Health Centre, Montreal, Canada
Horst von Bernuth	Horst			von Bernuth	horst.von-bernuth@charite.de		Charité - Berlin University Hospital Center	Berlin	Germany	Charité - Berlin University Hospital Center, Berlin, Germany
Nicole Washington	Nicole			Washington	nicole.washington@helix.com		Helix	San Mateo, CA	USA	Helix, San Mateo, CA, USA
Pawel Zawadzki	Pawel			Zawadzki	pawel.zawadzki@mnm.bio		Molecular Biophysics Division, Faculty of Physics, A. Mickiewicz University, Uniwersytetu Poznanskiego 2	Poznań	Poland	Molecular Biophysics Division, Faculty of Physics, A. Mickiewicz University, Uniwersytetu Poznanskiego 2, Poznań, Poland
Helen C. Su	Helen	C.		Su	hsu@niaid.nih.gov		National Institute of Allergy and Infectious Diseases, National Institutes of Health	Bethesda, MD	USA	National Institute of Allergy and Infectious Diseases, National Institutes of Health, Bethesda, MD, USA
Jean-Laurent Casanova	Jean-Laurent			Casanova	jean-laurent.casanova@rockefeller.edu		Rockefeller University, Howard Hughes Medical Institute, Necker Hospital	New York, NY	USA	Rockefeller University, Howard Hughes Medical Institute, Necker Hospital, New York, NY, USA
Carlos Flores	Carlos			Flores	cflores@ull.edu.es		Research Unit, Hospital Universitario Nuestra Señora de Candelaria, Canarian Health System, Santa Cruz de Tenerife, Spain	Canary Islands, Spain	Spain	Research Unit, Hospital Universitario Nuestra Señora de Candelaria, Canarian Health System, Santa Cruz de Tenerife, Spain, Canary Islands, Spain, Spain
Rebeca Perez de Diego	Rebeca			Perez de Diego	rebeca.perez@idipaz.es		Laboratory of Immunogenetics of Human Diseases, Innate Immunity Group, IdiPAZ Institute for Health Research, La Paz Hospital, Madrid 28046, Spain, EU	Madrid, Spain	Spain	Laboratory of Immunogenetics of Human Diseases, Innate Immunity Group, IdiPAZ Institute for Health Research, La Paz Hospital, Madrid 28046, Spain, EU, Madrid, Spain, Spain
Antonio Novelli	Antonio			Novelli	antonio.novelli@opbg.net		Bambino Gesù Children's Hospital, Rome, Italy	Rome, Italy	Italy	Bambino Gesù Children's Hospital, Rome, Italy, Rome, Italy, Italy
Laurent Renia	Laurent			Renia	renia_laurent@immunol.a-star.edu.sg		Infectious Diseases Horizontal Technology Center and Singapore Immunology Network, Agency for Science Technology (A*STAR)	Singapore		Infectious Diseases Horizontal Technology Center and Singapore Immunology Network, Agency for Science Technology (A*STAR), Singapore,

## Sheet: Imagine COVID group
IMAGINE COVID GROUP
First_Name	Last_Name	Email	Affiliation (SKIP- SAME FOR ALL)	City, Country (SKIP- SAME FOR ALL)	Output1	Output2_Copy to Word
Christine	Bole-Feysot	christine.bole@inserm.fr	Imagine Institute, Université de Paris, INSERM UMR 1163	Paris, France	Christine Bole-Feysot	Christine Bole-Feysot,
Stanislas	Lyonnet	stanislas.lyonnet@inserm.fr	Imagine Institute, Université de Paris, INSERM UMR 1163	Paris, France	Stanislas Lyonnet	Stanislas Lyonnet,
Cécile	Masson	cecile.masson@gmail.com	Imagine Institute, Université de Paris, INSERM UMR 1163	Paris, France	Cécile Masson	Cécile Masson,
Patrick	Nitschke	patrick.nitschke@parisdescartes.fr	Imagine Institute, Université de Paris, INSERM UMR 1163	Paris, France	Patrick Nitschke	Patrick Nitschke,
Aurore	Pouliet	aurore.pouliet@institutimagine.org	Imagine Institute, Université de Paris, INSERM UMR 1163	Paris, France	Aurore Pouliet	Aurore Pouliet,
Yoann	Schmitt	yohann.schmitt@institutimagine.org	Imagine Institute, Université de Paris, INSERM UMR 1163	Paris, France	Yoann Schmitt	Yoann Schmitt,
Frederic	Tores	frederic.tores@institutimagine.org	Imagine Institute, Université de Paris, INSERM UMR 1163	Paris, France	Frederic Tores	Frederic Tores,
Mohammed	Zarhrate	mohammed.zarhrate@institutimagine.org	Imagine Institute, Université de Paris, INSERM UMR 1163	Paris, France	Mohammed Zarhrate	Mohammed Zarhrate,

## Sheet: New to add
- Dr. Julien Schmidt		Avicennes
- Dr. Adrien Picod		Avicennes
- Dr. Thomas Rambaud		Avicennes
- Pr. Yves Cohen (mon patron)		Avicennes
		Avicennes
