# Supplementary material for: Neutralizing IFN-γ autoantibodies are rare and pathogenic in HLA-DRB1*15:02 or 16:02 individuals
Source: J Clin Invest. 2024 Mar 12;134(8):e178263. doi: 10.1172/JCI178263 (PMC11014650; doi:10.1172/JCI178263)
Supplement: Supporting data values [file jci-134-178263-s160.xlsx]

## Sheet: Fig1A
FEMALE
20-30	31-40	41-50	51-60	61-70	71-90
714	351	384	373	346	1777
MALE
20-30	31-40	41-50	51-60	61-70	71-90
611	354	479	554	680	1807

## Sheet: FIG1B
20-30	31-40	41-50	51-60	61-70	71-90	AIGA+
2.35042	0.262347	51.699	23.4548	63.7346	243.465	108.557
137.529	0.536822	6.55962	9.72205	98.8629	182.927	204.662
124.107	146.626	131.146	102.272	66.5061	118.057	54.7888
145.432	3.66632	86.2239	16.649	62.7898	301.088	74.7043
98.2898	150.967	72.3907	116.733	131.155	325.492	123.223
126.769	135.496	78.4071	166.783	0.850278	2.54543	57.2892
72.4086	63.979	18.993	14.5068	108.781	37.4641	90.9253
61.137	200.009	117.627	4.21413	90.9	205.409
88.4693	0.79571	49.7263	90.9253	57.7817	30.8759
71.8604	152.216	63.0533	201.271	58.7825	1.28495
169.966	82.91	114.358	120.803	128.172	1.85606
56.2265	102.192	119.348	91.312	109.578	162.526
91.3024	103.819	203.331	82.6053	105.253	177.764
3.30639	101.753	146.323	143.327	114.728	129.029
2.54487	86.4453	145.682	30.3685	73.9928	44.0763
130.352	106.933	95.6006	171.67	94.8751	39.3641
151.813	49.8485	94.6545	234.572	60.4043	39.5613
143.854	62.8625	334.503	281.892	124.463	76.2213
135.01	55.2595	134.229	149.144	17.5883	65.1765
65.7506	101.957	148.884	250.837	126.901	123.223
105.039	2.03177	57.9661	48.9274	160.183	54.7888
105.308	87.0314	32.1028	129.872	57.2892	74.7043
282.186	58.5716	81.4223	161.181	73.141	34.7868
98.316	38.5468	62.568	254.335	154.692	108.557
87.1128	91.4325	140.154	157.999	9.13885	204.662
58.6862	44.5898	61.0399	108.397	1.29894	40.8744
17.7551	164.238	115.158	39.023	0.742631	48.4808
81.2332	164.119	80.5011	64.2177	0.737507	225.963
141.187	190.043	130.991	71.9303	156.085	170.147
159.268	96.7186	245.309	15.6362	73.3687	60.392
47.1187	67.646	138.386	99.1093	174.904	96.245
269.939	69.2187	161.164	59.0245	286.995	89.9644
92.0996	7.35231	48.9242	97.2546	110.69	103.779
204.699	76.041	99.0305	161.656	199.718	55.4384
77.3648	160.258	58.5328	2.589	54.8361	119.438
0.0810889	132.714	97.122	3.14872	87.0399	70.9827
21.2922	2.32685	277.012	124.748	144.629	79.2682
94.5514	1.11735	5.41349	7.89258	83.5169	78.6194
69.5353	12.4243	36.9549	115.898	60.9166	28.1331
201.73	1.04043	199.562	154.763	166.376	82.0332
149.07	1.45577	53.7583	21.2919	226.027	54.0289
110.014	1.54075	20.1513	1.23227	59.0616	66.1663
313.111	1.71444	26.1077	223.615	100.987	94.0279
120.995	114.605	104.696	112.053	102.01	23.6519
70.9394	146.905	1.17802	1.26401	87.8359	136.468
79.6237	131.92	118.328	123.713	211.771	132.582
65.8215	4.81946	1.55061	221.901	187.971	59.6574
224.795	143.727	2.01884	336.815	1.5085	72.9012
200.348	112.731	1.92905	160.819	71.801	138.496
52.6287	211.474	0.695088	190.921	9.9446	25.9215
68.4316	110.9	1.34181	187.47	127.993	71.069
44.0522	34.0036	18.2038	170.887	112.07	153.794
95.7509	176.696	130.441	92.3276	144.694	54.5687
57.9125	156.98	59.4094	61.479	69.9527	69.8486
65.829	115.513	128.458	252.015	243.279	260.666
87.8614	13.0388	212.65	97.5289	146.236	36.7459
30.364	100.845	200.887	77.4301	107.021	27.0578
146.188	121.54	110.875	59.8998	83.7506	11.0635
92.8205	235.892	94.014	58.3024	54.196	70.6528
87.1136	103.779	76.4253	79.1777	26.3301	99.719
123.929	118.465	68.8156	77.5301	17.9383	79.5449
190.825	233.834	83.8934	123.811	42.7937	27.2484
9.86181	35.8081	134.178	98.3065	64.5943	66.738
91.9552	204.973	44.8601	68.1917	33.5675	138.832
83.6819	166.609	102.922	177.097	130.585	130.621
96.0899	87.6525	45.856	89.1101	65.4751	72.1999
152.336	315.521	83.3411	1.53893	38.9706	91.5846
89.9252	95.6306	153.556	239.815	30.5544	88.924
127.464	132.095	104.549	123.201	94.0675	107.66
154.732	16.3013	34.1878	135.468	24.4047	60.6827
88.3074	108.475	100.394	2.69773	51.809	168.552
124.749	461.833	141.461	205.535	40.6868	54.6866
91.535	101.662	48.1743	87.8013	93.2621	154.282
60.657	70.082	71.9247	112.383	164.678	23.0234
86.5214	115.912	108.157	155.134	173.187	183.842
81.0452	127.389	120.563	185.512	32.3461	19.0964
84.5697	110.623	1.94258	233.649	108.74	146.726
120.558	61.8116	2.82095	83.6735	25.0044	254.312
17.3655	55.2782	246.999	138.88	130.301	61.6042
321.804	227.165	211.11	331.193	55.3793	53.8754
161.815	74.5851	135.256	7.92042	29.7936	50.9216
161.526	113.89	215.321	114.273	181.93	87.4929
5.77079	52.5471	190.322	101.28	90.9479	74.9733
23.6254	177.875	12.5042	5.68387	90.4493	91.8369
21.2552	206.256	71.8261	123.771	21.5489	156.18
122.648	146.698	255.97	89.5916	43.0114	55.5136
135.315	69.469	123.112	55.2909	72.2696	31.7193
136.392	109.661	80.5378	208.169	49.5794	60.0258
434.46	155.918	187.404	213.981	30.5377	66.4032
112.288	88.7926	31.1344	101.587	42.5987	40.5024
180.893	123.165	6.14447	161.675	303.66	33.6965
91.1346	70.5267	161.287	92.1708	44.9313	128.748
260.009	150.026	165.201	251.204	74.1565	53.3027
209.503	135.287	148.997	139.366	113.897	50.572
152.759	132.804	171.791	129.226	46.9632	99.7482
152.336	307.505	73.786	38.3014	60.5644	17.9068
147.773	80.1015	311.038	239.17	49.7963	123.67
70.3356	123.426	179.094	108.128	101.74	43.7669
1.35951	336.283	211.588	123.433	65.4773	148.007
106.769	47.0201	126.89	261.357	28.0368	79.6197
53.4862	124.465	158.295	11.3352	146.353	39.9879
134.839	222.684	96.6626	130.359	121.217	103.518
62.7761	92.3251	107.567	114.309	69.1111	90.9434
123.831	137.492	49.4291	207.432	69.4691	49.7555
171.213	65.4876	85.8438	86.3908	22.4397	75.3332
26.1107	86.9073	105.337	90.7663	43.2136	138.578
182.554	7.46389	213.205	112.297	80.4653	123.351
48.8572	0.848928	163.867	191.23	140.863	60.4593
149.824	1.64199	49.347	151.011	54.4796	121.742
74.5523	0.540168	160.916	108.436	66.2265	33.134
83.5722	6.9978	282.211	245.438	38.1173	47.5273
130.394	0.937858	286.026	93.8333	57.4599	23.8723
57.835	0.11749	147.788	130.54	125.847	33.8154
64.683	0.156724	117.407	227.449	122.893	71.7125
65.9118	0.290655	140.662	52.9986	23.5308	133.288
72.2409	0.247736	182.336	49.5486	71.1763	48.4814
109.642	116.26	170.798	173.36	330.92	5.43334
13.3166	9.75633	99.6893	157.133	131.81	77.1525
59.5499	261.133	77.0128	88.212	41.4383	87.7619
60.6089	35.6231	371.218	78.5365	131.113	153.955
118.428	4.61306	67.3485	66.703	50.883	66.0527
63.4623	158.008	96.164	93.3787	74.7526	103.634
83.6327	353.112	52.601	45.6636	57.6372	172.003
35.4628	190.865	45.4715	207.31	129.46	77.1647
37.6972	181.841	93.3081	77.3451	122.732	58.8825
131.718	216.245	106.831	91.0562	30.9194	147.77
98.8833	149.852	256.625	30.8808	59.9362	168.983
191.505	18.9171	63.0314	84.8602	81.2132	103.432
49.5861	18.8012	2.46928	126.184	56.185	29.9733
53.2192	11.8185	112.294	49.1712	44.9435	118.652
57.9361	145.332	87.3581	141.749	90.7373	237.666
228.456	2.09312	384.367	74.1889	53.1861	80.7066
180.303	4.92315	99.8431	61.6215	65.802	200.858
86.9987	19.6155	313.587	146.117	131.477	41.8095
57.7775	167.211	144.414	127.942	85.6295	25.9787
206.599	15.6483	41.8082	81.7269	63.1281	66.4375
160.435	10.1539	156.599	47.7076	60.1193	70.3436
102.862	6.14188	123.481	62.3011	93.5598	194.725
40.2056	0.567631	160.519	149.837	83.3364	32.8992
119.584	6.81349	92.7321	169.976	80.4735	135.981
158.611	60.8535	126.323	226.698	72.9554	30.2447
56.0682	0.817531	207.72	194.272	144.728	60.7572
40.5161	148.078	117.915	259.354	142.134	78.745
97.2868	1.24233	130.126	116.799	114.603	142.007
56.4558	97.6869	128.698	208.82	180.109	22.861
60.5347	220.903	356.701	165.412	91.1501	91.5942
58.521	8.88893	163.951	73.384	57.7429	27.0627
82.3079	194.096	2.91725	283.811	122.93	85.4802
81.0255	8.20377	0.473871	147.726	119.889	162.03
56.1066	4.37849	0.37195	320.225	124.565	88.5849
63.2548	5.84424	1.43312	2.73605	8.89868	17.0999
78.9809	0.220143	95.2444	1.2827	106.542	30.218
64.6642	156.148	255.199	1.07696	194.144	54.4456
84.8564	56.1246	304.464	0.215129	70.6927	50.9461
97.1836	170.558	294.463	0.336829	161.383	163.171
110.848	174.472	176.136	0.567888	159.695	37.5548
74.4452	172.107	94.1282	147.215	102.976	120.638
121.411	91.8924	274.479	123.066	173.129	25.4765
165.071	107.024	13.0197	234.015	67.4833	119.909
204.355	168.387	17.8264	113.52	77.2837	83.8104
60.387	231.232	15.9866	268.474	91.5793	99.5687
136.738	216.703	194.346	109.115	106.53	43.7069
89.8886	174.951	211.097	178.274	47.2414	49.343
93.028	88.6359	11.8252	16.3395	177.754	65.9874
104.58	279.794	37.3208	10.1527	59.9052	44.2538
213.055	210.328	8.86872	242.025	78.9562	52.1804
154.805	26.1358	18.2148	140.509	161.661	83.9586
81.6375	24.3866	19.9022	143.171	172.06	142.14
112.868	229.158	39.8219	298.761	71.9961	39.299
100.413	8.22586	11.0931	150.314	90.9437	51.2782
239.745	71.9782	4.04681	129.768	65.1214	65.9956
187.609	223.777	5.85217	0.363438	88.9376	45.4067
120.298	149.827	17.1368	155.294	37.049	79.4926
195.581	134.289	116.524	21.2478	86.0855	173.202
69.5815	23.6201	1.86765	245.597	83.4019	12.2441
226.385	240.315	7.71435	44.0391	62.945	66.4205
199.527	150.177	22.8732	113.546	57.0643	78.4548
435.986	181.696	15.7822	183.632	52.8462	34.8378
222.675	180.292	6.00577	13.7239	171.166	196.518
232.864	9.82275	45.7043	15.0036	123.338	72.6232
69.2552	216.938	18.6051	119.235	134.363	54.9061
378.557	257.553	216.039	18.8627	88.1521	110.531
4.04648	144.537	38.4926	171.865	240.671	71.3453
78.0711	35.5138	13.4139	155.475	325.237	37.794
82.4902	194.955	145.883	16.8862	229.968	111.607
138.087	173.877	18.0633	1.33573	324.471	41.2814
174.149	114.915	174.781	18.8062	76.3496	115.638
8.42025	223.707	17.6822	9.07606	123.569	68.5221
73.4515	6.52377	78.1097	51.7844	41.1277	103.388
118.269	166.813	324.452	5.66775	90.208	101.757
69.1487	260.477	134.742	18.6191	126.85	17.7898
153.94	168.009	0.197005	236.183	91.2002	144.521
89.1758	266.545	0.314448	193.552	91.4883	80.5868
50.5357	226.949	68.6037	21.6025	82.9015	32.8475
156.727	155.548	56.3486	41.8166	259.027	75.4675
56.4077	172.309	215.086	18.2374	73.7862	91.863
46.114	0.484309	133.991	3.81092	0.759665	91.7053
49.2897	161.806	118.239	24.0386	2.60708	66.9799
133.025	217.991	106.314	151.198	0.290914	60.4465
103.832	146.448	57.635	4.71815	0.286034	30.1213
152.765	210.467	119.513	38.5357	0.30787	109.589
60.9372	63.6183	4.06641	5.26832	22.4844	94.158
71.2925	121.128	9.87069	171.905	48.6247	96.2563
82.8458	108.807	16.4479	3.02601	39.1008	19.9169
341.727	129.951	307.282	196.799	126.781	66.2649
1.68391	272.185	6.60026	270.253	83.2244	70.9123
91.7001	15.6865	215.304	27.5836	239.156	55.7778
0.533672	155.604	35.2685	20.2766	244.568	107.168
113.927	177.762	233.314	173.352	142.429	39.6173
0.50093	186.033	263.592	170.928	0.594351	61.8377
0.911077	258.753	231.565	6.2528	173.574	86.6662
0.584004	347.621	236.063	1.29229	24.3824	71.1582
1.23369	99.8853	250.782	26.5161	271.405	29.6015
1.94021	221.131	267.367	109.473	153.729	85.0337
0.647955	213.121	38.1634	2.91502	45.2054	45.1603
0.818434	182.079	228.146	112.722	1.93701	26.5636
0.511691	205.026	41.4923	18.8719	185.142	36.3573
0.526948	252.322	15.8371	10.6997	21.4432	174.387
2.74877	236.368	241.497	303.533	12.2338	122.817
0.288282	286.304	333.324	212.939	213.855	67.0434
0.311103	466.696	296.663	30.5904	64.0239	107.98
0.202981	365.929	14.2332	131.583	14.8284	51.2307
0.153077	203.544	359.226	215.507	165.841	120.466
6.84905	237.046	242.312	27.5508	36.1172	125.648
67.1973	291.483	0.677311	259.781	91.1853	97.3434
175.584	251.037	96.6566	253.426	199.612	127.489
130.398	6.36638	204.416	203.735	209.069	86.7905
89.3241	172.116	21.8458	223.953	66.024	133.236
132.02	173.659	172.716	197.893	132.303	50.2113
71.2132	161.554	168.242	25.1852	87.7508	46.7007
102.274	0.284194	256.983	124.675	0.209439	90.5166
324.608	83.9694	119.661	237.462	165.466	56.7019
116.315	3.01491	249.837	213.529	162.571	36.1451
245.8	264.775	226.476	305.642	294.011	58.2379
208.286	98.06	52.1724	2.36429	71.2287	146.415
127.216	214.618	268.063	17.2104	172.999	27.1294
331.71	173.741	102.533	189.931	50.1611	44.9842
147.33	203.401	175.091	176.475	125.201	43.1434
17.1224	171.579	59.2125	9.48279	75.9657	29.842
152.629	244.732	219.209	273.714	121.133	161.329
8.49286	217.565	182.894	131.524	195.542	74.7742
13.7831	83.4495	234.691	10.5772	219.666	96.5975
30.8224	13.8721	266.439	259.582	156.493	31.7508
22.6722	13.8648	305.348	41.0481	202.875	93.0983
3.89521	4.74334	102.416	10.8445	156.345	159.019
1.61811	116.021	258.293	178.481	38.6123	90.093
2.56438	59.3677	263.298	41.5734	100.195	28.4305
1.31707	119.861	46.0101	215.959	208.252	46.3859
12.2034	218.778	251.194	234.142	124.006	305.137
29.3842	111.576	129.788	221.265	160.849	73.6655
346.472	80.881	1.28214	203.892	43.2692	84.9288
45.4257	109.965	0.932229	194.513	85.9383	151.599
288.102	112.946	1.97806	213.743	55.6455	44.6776
194.814	84.0325	186.211	24.1048	226.892	107.744
275.523	105.183	240.251	183.945	290.329	17.1754
271.157	114.653	173.671	156.166	16.6655	41.8221
143.035	116.586	104.491	170.764	175.423	82.6059
140.948	75.1122	157.322	14.4617	229.613	80.9318
106.723	48.6036	131.422	40.0152	129.238	51.4883
17.4924	38.6317	207.935	243.822	165.768	33.6512
71.855	101.511	119.927	249.713	88.7819	34.2645
83.1088	98.4755	53.4279	97.3197	268.866	64.5159
59.2674	83.1814	21.6974	255.398	232.212	63.0721
0.489091	79.5992	21.8672	261.177	22.5082	171.646
297.198	90.3565	350.859	199.512	325.432	163.32
5.64276	56.3546	19.7161	16.2933	2.83423	18.7885
87.4269	60.4726	78.2144	131.801	21.6986	69.1267
9.43576	145.364	219.643	72.3936	143.741	30.4658
57.3777	122.916	300.923	152.436	11.2014	131.324
11.3314	156.706	153.914	120.909	269.522	79.9251
9.52147	64.3676	190.982	151.264	2.34518	68.7332
276.959	143.141	190.042	27.4639	3.90684	28.8036
223.212	122.056	236.469	1.74861	6.72716	46.4695
187.222	94.3823	184.023	10.6327	201.682	39.731
134.133	172.312	257.626	3.05377	3.07899	117.305
312.282	146.531	171.804	2.23534	75.2575	127.221
302.804	317.594	190.111	4.99249	8.52384	151.723
242.136	281.454	291.213	129.467	9.33758	84.0934
231.185	337.952	224.264	134.721	2.73347	41.8267
225.099	314.563	26.2225	136.228	0.0685647	34.8969
166.179	334.863	286.483	165.528	108.655	150.136
280.583	37.0535	118.589	120.924	201.059	142.673
11.3805	23.9584	142.336	124.714	12.2043	43.0337
132.648	156.411	153.026	19.9714	8.75159	20.5306
19.1449	117.946	165.698	2.85172	8.55897	127.397
291.597	131.357	317.243	405.481	26.7624	74.3311
8.22548	74.1141	25.4869	230.453	39.4433	143.767
11.411	110.359	21.0671	194.866	17.2039	24.728
160.287	83.1216	11.2026	101.128	143.931	45.2032
235.376	161.258	235.361	3.9273	1.23314	64.6478
160.528	143.094	100.394	18.0153	11.9083	62.4889
143.194	49.6646	71.2894	18.0601	28.3052	63.9713
135.941	173.6	64.4699	267.727	234.311	114.267
111.774	7.84267	137.881	71.7293	25.6816	76.8308
6.67535	4.90045	102.573	485.543	22.4893	94.2441
79.2136	3.29727	99.5688	242.279	215.745	66.0598
118.002	5.23051	45.5714	2.40818	27.3318	74.1341
2.37298	5.33706	22.0272	164.449	199.203	117.02
120.857	5.60374	56.2409	18.8705	9.66959	135.587
110.028	4.76774	282.714	327.768	23.0398	71.852
168.279	5.27287	51.9305	237.138	15.1462	98.6659
104.746	10.2379	106.068	176.054	328.814	117.918
3.50698	17.9841	187.447	183.669	161.731	111.802
10.9486	4.06307	212.332	420.074	8.77713	63.647
155.896	16.3702	115.146	404.384	247.137	132.653
368.686	6.01656	116.253	337.287	14.8217	102.533
12.8891	6.58835	75.0474	208.102	204.851	46.0279
4.06931	59.4709	66.9825	196.731	4.67524	73.1502
146.111	6.57379	150.236	81.2432	304.058	59.669
167.163	5.80826	97.3784	10.4935	327.135	28.7806
223.531	6.21066	107.346	19.4384	1.38924	90.1127
4.39808	4.84127	123.822	3.86547	291.287	49.5357
122.771	5.38758	46.6711	4.16689	207.788	20.9225
11.0519	7.79384	110.911	5.67098	209.538	59.3375
182.189	5.18747	142.982	19.2567	15.3232	4.39992
17.2751	12.9204	225.756	3.98349	22.9454	67.5946
184.561	74.1767	87.9206	10.9679	6.78557	101.797
389.028	14.1944	63.9753	58.6513	29.5687	105.75
34.0131	20.3995	209.001	184.011	15.7483	7.6761
328.882	8.25488	154.692	108.798	199.046	155.344
191.272	149.216	130.222	146.761	122.763	88.0018
119.554	11.9106	180.917	133.506	8.18457	114.122
23.0653	163.326	190.457	161.334	229.644	50.3221
243.708	74.5689	75.4347	108.357	235.172	68.178
20.7816	123.222	148.082	184.858	14.9988	33.8088
16.1248	23.7605	137.308	42.1575	31.0761	90.7596
107.852	150.622	100.738	82.2182	241.199	43.9397
220.919	40.045	13.0307	22.2822	264.321	53.0494
212.271	134.485	127.913	34.7836	296.881	29.285
14.6923	117.115	155.222	234.805	191.588	48.3692
251.433	54.6537	189.468	44.0932	4.18512	72.8132
218.443	50.5056	59.2738	99.1963	1.56621	227.541
15.8839	32.5492	68.9354	64.7492	186.162	119.228
249.401	158.431	241.578	104.606	110.821	66.3398
0.446112	197.75	316.977	104.321	191.224	38.254
348.459	96.8778	252.352	93.417	173.749	179.611
188.013	120.229	259.053	104.382	158.866	123.782
33.4003	83.4892	270.086	99.4275	2.85752	36.1478
207.359	130.35	371.685	75.3425	1.80792	117.937
200.722	173.025	266.949	160.513	168.708	39.855
251.809	71.7549	5.22239	133.384	172.067	80.7283
168.312	73.6375	7.58204	41.6544	154.537	120.501
205.842	23.8042	272.902	79.2979	22.4045	81.522
228.147	11.7962	295.144	113.187	2.2632	34.4836
240.267	74.3098	279.691	289.432	391.753	43.4322
303.076	35.1719	160.467	108.245	202.012	59.2753
37.5926	187.477	90.5163	139.657	65.902	97.5848
246.274	117.421	183.186	130.125	39.9292	77.7286
142.443	120.583	147.017	122.992	47.1745	107.86
185.026	187.088	52.497	135.315	98.3663	23.38
246.752	44.4972	16.1038	163.999	61.4675	90.3923
267.034	176.728	121.609	224.092	148.842	96.0071
331.701	46.3927	134.165	247.628	65.267	57.6921
206.585	54.201	84.3953	257.703	54.5314	39.635
202.412	114.573	99.9188	189.293	119.811	27.036
219.915	190.588	300.524	237.897	176.052	95.6775
421.445	48.1001	184.585	461.673	65.4583	176.077
174.854	27.4735	104.331	217.345	187.599	34.4667
5.92359	181.483	147.588	320.928	137.526	29.6423
155.671	22.8162	183.706	245.376	137.829	152.98
109.717	48.1758	229.091	355.493	83.4593	45.5052
174.871	32.7077	18.2073	445.106	106.378	37.8567
1.91719	179.002	19.5421	316.709	197.002	54.4306
96.7734	101.59	52.4113	47.6549	76.3769	89.7702
137.724	105.768	0.0767945	277.616	88.8087	234.172
122.025	5.44938	42.7874	420.554	151.712	62.3206
140.874	75.1784	8.4074	272.133	130.657	99.9479
111.189	63.6252	13.7014	316.584	123.887	39.4127
219.007	72.7484	16.3247	124.202	166.253	110.981
180.273	139.059	7.07009	23.4584	143.457	51.2345
184.872	126.711	6.47443	21.8232	21.3091	39.7563
165.119	84.2379	16.3096	163.609	54.7297	136.509
171.834	121.98	4.29015	35.7786	111.445	37.26
177.548	156.192	7.1726	63.8936	129.885	91.2662
138.073	28.7161	7.7626	7.2584	73.8602	59.0245
163.638	91.3148	6.69159	128.077	142.728	91.8376
99.548	123.061	2.10876	100.07	77.5067	59.1912
200.017	71.9212	4.65077	31.5729	177.922	210.845
81.8094	71.6526	5.92722	169.017	108.284	28.1397
126.025	152.214	8.41675	130.659	165.766	159.389
186.194	171.066	8.99594	174.633	65.1886	81.3048
147.282	132.511	21.8103	168.894	110.115	55.7491
17.2361	6.55428	10.9526	159.982	146.244	56.4609
129.028	162.731	16.1522	99.3437	46.5587	39.9361
92.6114	73.3435	10.5661	34.1193	32.1054	163.451
83.2995	198.254	31.2561	131.031	100.624	67.0492
129.008	25.2706	15.1659	135.568	62.1698	2.50995
117.447	44.368	3.47315	159.955	230.096	44.2537
132.313	121.901	24.9472	98.6736	212.053	88.8461
177.409	127.2	4.37241	118.721	54.6054	83.8527
8.61775	141.462	7.83338	162.165	77.8419	41.7201
166.198	39.601	4.30536	28.4618	244.071	151.792
58.4559	134.104	9.33102	111.249	158.167	42.0973
18.4342	26.2434	5.06223	146.25	127.924	63.5222
223.124	29.7201	2.20262	255.159	22.4246	125.746
153.412	22.9336	37.1639	155.636	204.309	108.507
7.8326	16.3398	98.6571	206.573	167.822	76.6426
214.298	170.342	8.56926	112.428	138.349	88.208
18.6389	38.5303	19.9174	171.622	223.729	144.845
1.70156	115.67	52.8655	189.841	14.1861	61.9908
171.202	85.5293	21.4277	83.7975	151.956	140.616
205.082	149.09	11.3233	86.1146	24.3238	45.6987
256.543	8.7276	137.022	183.646	23.6442	29.1602
237.834	31.2143	92.2668	47.1769	21.3664	131.515
23.7419	190.041	173.588	143.496	18.0729	76.9431
2.51342	2.34517	75.5021	44.5303	23.6815	48.0511
236.406	21.3334	160.518	6.50221	323.453	30.3826
17.2972	184.394	177.693	80.9838	24.3695	43.0783
171.567	99.4787	177.008	0.039375	21.9079	70.0592
11.6747	6.39041	58.0327	0.0405184	220.453	166.73
272.863	13.9819	14.7868	3.44648	28.2826	51.493
153.881	100.85	195.722	22.9426	20.6017	53.4899
16.2895	37.6988	20.0082	7.91928	2.35776	49.5506
155.542	194.552	6.94824	4.54577	184.342	64.8028
243.757	84.1264	49.7086	9.65199	17.5442	81.5571
186.304	14.7298	133.916	16.5196	94.3815	58.7461
90.9017	85.2753	190.967	14.1114	272.743	162.921
194.645	68.6436	162.106	10.7565	152.104	169.748
176.901	115.691	74.1292	5.77909	55.8055	50.3377
153.666	185.077	80.3676	25.4388	111.254	95.3598
263.009	169.753	184.8	5.31189	31.0763	63.4186
169.182	142.334	149.717	8.24518	74.6242	36.6239
199.168	196.998	102.431	7.04416	65.9272	67.4127
201.162	164.594	120.532	6.07247	69.8092	4.63754
209.141	88.2115	40.9081	2.73394	153.559	52.4108
164.022	102.972	91.2497	9.30486	45.7563	85.8702
260.093	77.8494	38.6049	5.96075	76.9682	58.8972
185.209	85.4859	29.4744	10.2135	60.5245	50.2855
212.559	161.104	143.917	26.2454	70.2067	108.475
135.331	73.5263	55.4696	5.28065	47.9385	159.686
189.907	46.2876	31.2619	3.16035	50.2325	35.3746
166.891	92.7404	104.067	3.08275	121.744	51.2363
194.434	77.1404	78.8524	3.89024	71.5664	69.5653
253.023	11.3285	16.5183	13.9788	14.7166	302.512
164.772	123.869	73.4614	27.8438	70.1306	94.5139
242.472	83.7019	23.6272	37.6314	150.654	62.565
133.773	67.2759	1.40476	7.6509	154.513	65.0035
91.6189	81.3588	93.3131	46.4295	66.8467	141.189
270.527	192.125	19.2263	2.84843	134.423	106.589
264.869	157.465	117.459	15.4694	115.692	157.612
141.366	156.466	49.9658	4.19953	39.6742	80.4839
261.771	136.452	187.074	8.64148	145.148	61.3915
194.959	114.773	100.421	17.9091	195.595	81.7623
199.92	19.9301	91.6438	7.04582	80.3746	27.0987
197.356	185.411	67.6164	3.19864	21.6614	70.565
321.133	145.734	44.3324	10.6071	120.922	34.1736
27.3268	121.731	96.9827	1.93591	42.2616	124.654
226.864	67.3546	134.157	14.5965	186.276	88.0651
273.096	27.7888	53.0548	9.20146	155.756	74.6976
160.344	195.713	78.5335	6.18219	88.4365	61.5655
148.104	23.7761	80.7018	6.29138	80.0618	103.984
142.787	89.0358	193.742	8.5226	51.0459	48.6162
130.811	47.7732	2.47568	12.3543	46.8458	62.5604
163.432	43.3062	13.7119	4.41305	59.0432	79.34
173.857	28.4181	185.249	59.552	163.742	29.9933
169.061	94.5382	149.631	18.9235	115.554	6.89361
116.451	157.267	91.7727	81.7874	28.8193	55.7981
14.8774	191.888	75.2537	69.5384	60.1375	79.8225
154.237	166.902	171.487	86.2328	91.7967	129.861
126.837	47.1997	38.4495	23.9243	94.462	248.925
6.6785	112.009	92.5875	39.9424	83.272	50.9437
100.591	114.617	51.0808	17.8535	118.731	66.7197
195.299	62.8293	135.876	10.3592	98.8777	36.4735
131.527	156.088	122.114	0.142538	63.1572	138.88
5.32831	16.5168	103.26	36.4075	171.221	11.5277
198.617	148.594	116.661	16.2602	71.6749	75.8406
173.365	139.881	72.9232	5.79045	48.5993	54.9045
120.604	50.1996	161.063	16.8242	113.316	106.039
12.1099	194.602	58.8737	5.12946	107.416	181.904
83.9382	155.169	18.3862	51.7686	164.979	97.1273
150.668	92.9036	154.468	41.4304	83.4489	76.0558
25.2973	91.022	129.839	37.4642	32.7797	51.2491
1.25111	41.2645	35.8789	17.0592	134.933	168.442
69.9396	41.4145	107.204	12.5802	123.088	126.584
220.274	197.087	49.3256	24.2085	55.1083	47.8543
160.513	46.8964	168.656	31.6854	65.1837	189.698
101.672	9.78115	51.5139	10.7734	125.485	78.8134
22.3592	82.0222	108.181	158.547	89.3808	20.289
4.34584	74.6465	197.028	60.9827	85.1523	123.701
15.7322	167.598	177.178	78.5752	178.361	18.0231
19.0369	183.772	7.23895	52.4256	82.3848	41.0014
23.4954	31.8249	70.0999	134.713	115.746	25.4166
71.2577	83.6076	159.613	120.432	316.063	148.644
153.158	101.537	39.3337	172.642	118.992	121.836
126.891	133.621	128.69	34.3056	172.706	76.6774
72.5256	131.873	59.2649	125.967	51.1236	71.9666
72.4212	27.2157	112.903	18.376	69.2429	6.94326
113.868	51.706	109.401	75.5834	73.9547	53.2859
74.3137	139.603	18.6929	155.364	145.461	36.0338
96.3735	75.069	76.4135	153.533	77.1829	67.2113
117.521	181.113	179.487	173.659	52.4085	64.0523
126.402	77.3138	165.051	195.69	99.6528	94.9867
74.1189	137.347	66.529	116.059	50.6305	34.9209
119.658	18.5738	22.49	126.209	87.3574	48.5668
109.653	156.932	14.7514	11.4881	183.811	175.744
265.517	129.29	86.8852	137.337	81.1122	88.9468
79.0353	73.9401	89.1485	29.8814	50.4519	35.3082
53.7425	10.0067	50.4066	45.9172	161.217	246.882
87.5588	33.7914	192.678	6.36083	174.584	139.48
167.266	129.707	21.7272	143.544	79.6757	127.885
120.519	63.5293	134.298	2.5019	26.3662	72.1543
66.3385	85.4897	12.7877	3.95627	49.7842	142.225
47.5087	55.8093	128.055	84.3601	215.854	157.395
230.027	167.504	73.7901	26.5978	167.816	1.6119
168.838	68.8477	112.102	19.9908	44.3604	61.0779
78.2757	107.111	89.037	7.33111	59.5136	34.1076
153.636	132.494	131.689	158.15	65.8133	75.2183
119.239	163.318	85.8255	140.891	18.7073	112.142
85.4903	130.785	133.382	156.845	107.099	67.2312
121.684	90.2749	77.7883	119.108	58.9985	129.914
162.104	119.721	3.10535	182.534	129.324	48.5412
134.489	195.955	21.6403	80.6823	84.4203	31.3626
100.321	25.8636	38.4403	73.1897	55.13	101.998
83.3873	8.9743	153.334	173.007	96.7729	3.50045
166.086	21.1172	117.241	62.6855	43.5046	28.2681
138.186	183.716	192.536	34.3827	76.34	75.2621
120.374	22.0857	193.154	120.261	67.6622	4.41171
58.0509	140.438	140.456	154.878	91.9448	43.3809
2.67864	102.12	137.098	183.216	148.466	115.254
316.844	148.052	24.2726	109.658	66.4474	137.107
278.826	46.1252	50.0989	45.7451	165.074	32.3275
224.155	99.0684	61.1774	74.3509	131.105	56.7554
335.466	172.201	112.466	180.686	136.274	55.4315
39.7215	143.596	178.798	10.533	97.0459	135.963
512.765	35.7991	50.0541	76.9187	102.608	129.883
97.5944	91.065	131.331	70.7244	146.369	107.696
139.88	85.049	11.9383	18.4408	5.37387	190.969
32.4887	194.743	83.1908	182.537	27.7672	25.0953
42.6397	39.7193	150.044	165.29	115.428	131.04
29.499	39.9698	126.811	177.812	184.689	37.1263
25.021	146.787	144.957	2.82357	26.6931	128.346
0.352185	131.241	103.912	1.78703	313.657	28.0138
27.5726	91.8073	123.931	109.379	147.778	31.7296
17.2495	108.796	165.733	196.456	115.948	141.66
64.7847	47.6709	195.486	41.8566	94.5989	21.6332
26.681	96.7133	64.0706	36.4906	5.96755	104.449
87.9961	39.7758	89.0766	35.2009	115.523	175.233
33.9189	142.616	168.343	194.648	58.6293	89.5651
26.3168	114.973	185.457	27.2809	81.0127	100.093
63.5038	104.814	11.8951	76.7068	125.201	90.7837
73.4515	87.8868	93.0764	52.6262	61.4447	186.592
29.7389	21.5822	20.2464	185.415	134.453	6.97105
25.2474	7.91086	72.9484	25.2785	145.433	39.4796
76.21	150.659	127.296	173.701	198.414	57.8293
90.0391	23.9751	112.972	147.259	127.941	28.4705
50.2983	187.628	112.68	54.9276	207.076	107.738
37.4526	133.123	89.7156	154.272	114.934	84.867
104.177	192.222	112.208	80.8524	59.3512	101.002
75.0553	178.919	35.0087	108.816	176.067	37.0021
110.591	100.157	63.3516	124.806	139.225	90.8044
30.03	129.174	13.7688	161.53	21.4271	81.3661
21.0379	148.602	85.0584	129.343	226.652	22.8231
32.4967	165.66	187.477	161.371	95.684	56.5201
34.2915	195.496	140.215	93.6057	110.807	77.4169
115.005	158.89	140.81	105.016	31.077	113.516
124.809	120.354	123.067	93.6091	141.987	86.1898
144.684	1.5979	59.8181	162.887	112.546	74.7319
21.1313	46.9847	77.3317	55.2101	132.393	15.7419
68.6011	129.826	184.269	30.3542	117.237	97.3652
78.9504	133.259	141.2	52.8325	74.295	215.071
140.75	160.788	35.336	16.0028	17.8879	1.36169
103.507	199.732	93.5049	181.226	121.578	51.3025
112.824	28.0345	137.343	68.4966	107.433	147.042
44.7291	97.6654	106.539	62.5333	153.605	9.28227
82.3969	64.3199	154.767	69.6664	284.826	77.3367
32.9519	82.2733	112.09	174.263	122.131	81.3413
169.611	25.3592	53.5204	64.0802	217.606	25.8668
221.5	147.917	82.4966	101.08	59.1875	42.8984
124.617	124.807	68.598	124.898	212.257	45.8792
130.932	21.3048	150.941	135.057	149.333	14.9709
159.301	46.6398	30.2544	167.338	183.512	147.07
70.8752	118.277	122.95	102.638	298.758	41.119
117.001	194.559	60.0916	106.281	230.357	86.9533
132.766	9.21247	121.572	123.766	236.124	27.1515
131.197	57.6129	147.694	41.0301	36.3894	121.091
79.6256	142.215	73.4185	147.237	63.7932	108.882
157.841	88.997	45.0413	178.031	102.423	163.375
101.875	69.8164	189.133	151.702	92.3101	121.082
136.236	35.9813	9.23612	194.878	3.91733	43.8199
24.6412	100.917	150.921	122.339	24.9333	102.629
69.985	113.917	61.8124	42.2386	8.68782	61.4962
28.5027	111.615	158.303	128.122	5.90645	95.7316
35.539	114.383	98.9771	155.464	9.57769	57.1347
62.4376	23.4657	72.4947	10.58	16.3998	68.4955
39.9535	172.321	14.2519	140.315	3.63395	100.52
44.6438	121.736	1.37319	188.067	7.99744	72.7561
56.7631	17.0321	76.7939	87.6853	19.1117	117.738
39.8673	114.213	42.8282	143.032	37.1713	82.122
62.1404	155.341	43.7664	161.685	9.10783	71.5151
143.915	17.6685	118.788	149.313	3.72483	32.6641
159.646	159.461	20.0685	183.952	2.53149	58.2938
156.004	135.212	144.755	54.7087	1.26563	20.5047
158.011	145.256	175.583	112.87	1.66727	96.6182
103.118	58.422	31.6165	23.5113	1.73468	48.0556
36.6705	1.54414	40.4972	40.7846	6.97893	210.202
26.796	150.707	59.6011	105.957	6.86662	39.6968
72.4654	27.5597	14.7474	66.7309	4.24814	89.9009
102.905	186.766	20.6814	117.738	7.09245	210.04
121.102	147.452	195.308	133.303	3.93243	74.9298
201.295	187.712	48.5805	28.3275	1.7181	168.653
10.7987	174.588	131.909	169.356	12.9634	37.9242
35.3761	88.4449	78.716	120.816	14.1028	34.8393
20.6164	142.356	147.964	14.4907	13.2932	0.0824981
127.722	194.496	56.9521	20.4456	9.87499	0.447075
82.2415	57.6083	129.859	38.0104	9.50792	0.0346419
59.6169	156.176	51.5863	169.568	10.8812	0.241184
113.572	19.8575	45.9308	119.594	5.92708	1.00251
83.1682	88.0139	37.9313	174.115	6.11498	1.51271
144.866	174.804	76.2435	69.1493	14.0762	1.52909
74.4175	21.0311	60.6907	90.4715	3.77923	0.227021
158.041	141.838	151.431	93.9631	12.7981	0.088335
125.416	190.588	150.273	147.637	6.19898	0.541039
102.75	42.6084	50.8993	169.436	6.05914	0.0547826
16.4284	173.151	179.551	77.8024	7.6979	0.121276
24.4764	54.6591	98.8825	42.9829	24.7216	8.52288
143.898	14.8337	7.51084	137.273	9.97672	166.909
74.4431	131.149	110.36	17.1949	45.2703	5.84223
158.148	73.5909	16.269	162.36	31.9623	6.96523
120.322	158.277	12.1269	60.5764	26.1973	38.8857
91.8508	157.552	35.2519	103.149	5.43682	86.3307
0.266362	170.085	35.888	91.535	19.2593	216.697
6.53645	198.366	183.929	42.7843	23.7264	14.5786
71.6228	52.5946	54.5888	151.802	85.2696	13.813
8.74267	61.3399	8.31738	110.469	119.177	0.779976
20.4959	61.9041	111.208	71.8864	11.3715	3.21832
4.81184	165.105	143.798	55.1091	11.5391	13.4736
5.16739	136.581	10.3314	25.8051	48.5145	32.7694
5.42535	50.9591	139.245	34.4793	26.4533	190.017
13.9483	11.4248	154.62	106.064	4.19978	145.288
5.12343	158.771	119.196	29.5441	1.84918	56.7549
7.8684	37.3411	42.1282	99.6125	21.6735	42.8049
6.01316	153.455	36.3527	165.634	89.9779	98.9494
1.25533	40.9497	69.6743	158.314	160.077	12.9968
14.3359	71.5826	75.1683	167.866	164.573	16.0903
47.3369	170.922	30.8784	3.25588	168.192	18.5812
8.3995	14.1531	147.184	191.411	134.706	9.59769
31.9607	15.9985	146.441	147.306	141.089	1.39949
11.3682	60.8547	33.9287	180.391	90.5897	7.72982
6.66167	27.0332	108.783	154.26	195.68	122.228
13.2112	23.3659	24.5015	56.7396	166.706	89.8418
58.2516	98.8948	172.2	130.586	79.4474	157.317
16.5052	150.857	45.4259	47.8446	151.98	73.6224
9.65944	165.204	66.8486	158.682	98.3174	129.432
100.288	132.804	44.5239	174.875	157.892	176.246
19.3778	83.251	152.639	54.2753	173.555	20.9922
132.231	133.049	165.984	172.37	151.8	171.769
115.634	159.713	62.2133	176.062	161.713	23.4021
28.0513	143.62	84.635	125.16	74.9279	3.77936
65.1874	115.656	51.1721	173.126	175.46	5.58394
16.2178	92.5117	42.9501	137.299	90.7817	34.2625
181.472	158.701	32.7266	187.114	195.594	36.0349
80.8127	47.9296	58.6126	97.9715	81.9815	192.824
118.463	161.099	197.226	39.8738	54.7372	160.085
87.6072	33.2177	23.6201	53.2607	91.6126	172.652
96.9154	175.928	18.3485	35.779	167.864	147.947
77.5436	13.1935	90.9611	161.934	177.451	156.646
31.0609	9.90268	16.81	74.4547	35.7034	7.75202
80.6979	44.9251	189.912	197.909	47.8205	14.8572
147.594	181.431	66.9877	154.335	133.125	9.1012
103.862	59.4863	47.9277	18.7726	199.481	24.5118
135.966	196.528	134.777	138.164	193.04	2.15813
115.307	20.3058	139.888	167.644	18.5118	7.0526
170.037	198.639	148.522	116.721	62.2208	12.4582
74.9481	115.516	66.8683	156.511	100.724	3.69689
100.701	137.259	55.925	163.067	27.7926	215.063
27.5875	23.0372	177.352	44.4515	171.98	55.1942
86.0029	106.058	23.9357	128.243	100.904	40.6797
30.8013	181.756	82.327	136.33	13.4125	220.582
125.224	36.2148	110.412	51.9206	152.987	224.276
51.5782	155.354	174.09	42.5394	102.789	13.9828
112.463	101.328	21.5265	26.2227	181.492	23.2348
71.7719	49.5012	161.24	8.10407	167.6	14.0643
62.5324	46.4765	90.8801	28.8489	87.093	9.18647
10.5915	69.8227	95.6155	28.7538	4.06544	20.1288
123.473	58.6234	47.5063	116.196	108.377	24.5152
195.448	20.4478	125.398	101.814	116.697	90.1362
78.5139	70.1977	149.462	165.829	179.422	202.166
64.1646	12.4673	46.794	150.407	94.9718	156.356
175.23	102.893	133.561	141.339	143.599	192.482
176.112	66.8262	57.8841	153.922	118.724	47.1725
33.2088	144.219	113.542	181.249	149.536	209.343
115.266	167.172	5.92228	6.48109	27.4602	7.40094
52.8777	1.50789	184.195	18.0145	186.165	10.7033
143.851	157.268	129.947	109.58	90.7139	8.33313
120.677	17.0987	64.4162	28.8817	38.9537	3.07968
77.4837	195.068	104.026	60.349	193.575	8.65599
186.41	151.049	137.118	158.225	152.089	27.5279
79.0094	33.3411	93.429	139.016	69.1976	3.42894
105.461	182.552	148.52	99.0162	151.728	9.93747
68.7973	26.3277	128.327	117.69	18.5646	17.9952
145.908	71.0066	106.564	146.104	29.7802	196.595
107.413	147.961	94.2005	138.7	188.696	7.50452
85.2339	101.27	107.613	51.134	3.9388	7.28302
173.73	171.901	94.2789	199.491	25.1724	4.22815
178.654	38.2273	10.231	104.77	196.546	0.717863
163.482	30.0453	36.6909	177.661	148.544	1.36978
23.2928	139.045	18.0226	20.2044	79.5644	0.0428846
102.127	66.8821	19.8489	90.1587	78.5508	0.0774206
4.6071	75.1264	143.462	126.393	113.227	0.31865
36.626	168.582	37.2898	12.7922	196.568	0.797509
82.0479	166.366	117.289	51.1345	81.5346	0.231521
184.442	83.9243	72.5137	96.8173	140.59	0.670179
83.2053	190.907	123.072	51.8557	181.183	2.56242
112.8	20.2312	193.09	7.15512	44.3267	0.0547562
84.054	5.66947	150.442	74.0398	38.2851	0.551769
69.1446		5.98672	28.3202	91.4539	1.22882
103.685		77.0193	155.331	156.763	167.735
61.1507		78.5429	96.4749	188.316	21.8389
150.738		55.4055	105.258	54.4241	0.456238
97.9229		20.0973	116.937	71.8184	56.6637
168.595		7.51629	164.186	32.4834	53.0545
78.7571		11.3392	14.075	79.0753	15.4223
24.6685		105.314	48.273	15.6271	39.3369
99.9796		199.755	129.94	143.455	0.0582586
119.833		96.1796	198.459	122.155	3.08417
198.24		195.409	152.899	20.4262	0.458477
126.368		10.1281	4.13111	82.6249	1.60081
178.779		51.6924	49.012	60.3762	0.841882
49.1442		193.65	151.507	180.341	5.64147
142.223		122.431	49.5728	93.4873	71.6679
135.319		96.2817	22.7604	170.533	186.477
193.077		157.993	46.7352	62.2444	263.433
117.438		74.2032	23.9606	146.515	2.11405
10.8		38.0777	12.5375	93.617	3.00825
105.129		146.873	143.782	76.1621	16.8877
23.8379		168.102	106.738	79.0104	237.446
180.167		172.874	29.3836	8.12929	3.22038
183.376		73.4927	164.271	68.3349	1.42485
173.867		44.1734	167.497	46.3255	273.023
192.567		121.342	194.132	149.778	3.44763
145.832		27.5549	159.524	143.414	25.9267
17.9369		107.055	82.5317	163.438	9.64648
77.951		109.469	45.1538	75.2234	107.841
1.87009		124.529	109.031	189.798	31.1532
100.248		94.5369	198.183	43.1288	0.711943
15.368		51.9965	175.719	134.452	47.4668
33.7657		128.039	43.9378	54.0982	2.67505
48.5271		40.9785	197.063	139.51	180.968
198.918		46.7958	162.03	109.342	110.646
142.078		91.2074	184.068	177.901	0.676007
124.944		147.135	133.531	180.414	5.85433
180.689		89.4473	129.827	52.5257	4.87851
161.163		95.8879	148.711	118.711	3.30886
68.6174		119.572	85.3428	26.0959	48.2277
141.168		87.1938	123.595	48.3696	0.214757
137.579		106.574	177.135	99.265	236.599
117.696		90.3755	180.501	60.1072	1.15271
189.083		11.5253	32.4625	185.431	80.9518
65.9228		63.1866	40.0109	125.037	13.6117
101.92		37.9365	192.615	56.3187	9.38159
183.483		59.2482	100.387	95.7102	239.694
101.422		92.2935	177.742	153.658	8.4831
22.9085		74.0801	39.8466	75.821	2.98711
152.401		138.074	92.6354	182.895	0.776026
67.6602		192.552	159.18	98.007	3.28439
8.14744		191.223	143.832	196.876	0.56735
153.264		143.029	192.801	64.2816	0.131048
146.045		75.3691	174.859	40.1565	314.831
127.92		163.066	173.212	127.434	117.505
63.0502		116.592	14.0209	79.7818	0.57525
186.771		91.9823	53.2276	77.7747	229.365
190.74		3.48709	89.4907	154.453	0.895719
183.386		20.8684	6.884	130.064	199.356
199.922		52.5614	123.76	186.89	4.00024
114.957		26.4902	163.464	62.3273	4.42194
137.357		19.1278	71.8406	32.5511	4.00039
55.6084		21.6439	152.558	176.738	229.007
161.644		106.837	88.7219	178.21	121.196
118.949		90.8458	36.7707	143.164	33.4991
14.8504		1.52291	72.6975	115.776	11.9668
85.9583		69.9292	65.4345	135.11	339.184
75.3713		26.2937	11.9969	100.858	33.9726
113.096		63.7752	105.177	109.759	0.311081
81.4512		122.225	8.39534	171.265	259.763
108.665		148.118	153.414	39.5209	139.971
50.1508		91.3747	183.401	35.8548	7.49566
110.137		104.251	20.3546	45.0482	5.90142
129.105		157.191	12.4833	184.95	0.88528
142.946		186.162	194.584	178.817	3.64908
18.1507		51.3598	55.2314	144.382	8.16667
3.20852		39.056	151.114	39.4242	7.86364
197.06		63.8649	134.53	23.0351	3.92619
176.878		62.6506	86.4729	69.4942	2.31537
162.236		76.1462	102.409	116.681	2.22411
110.304		111.151	6.98827	87.4682	2.89805
171.946		150.228	60.6126	80.1169	0.135662
11.6667		64.8159	118.835	40.7215	126.036
155.493		106.693	129.854	198.74	71.1605
185.491		78.3906	113.696	130.276	15.7223
50.2949		74.7926	102.152	8.47772	156.967
82.3827		123.106	43.0949	177.993	1.82544
68.3226		184.251	54.7624	21.0094	189.911
124.641		94.685	132.842	64.2131	236.921
141.827		72.3533	8.4042	24.6978	0.642022
177.426		18.7676	106.985	191.722	0.938566
83.1798		136.15	41.2515	42.4604	0.724544
123.782		113.921	137.84	33.92	71.1836
39.7711		29.1953	87.313	2.99454	136.276
73.7203		135.674	134.049	127.72	113.591
19.2413		74.514	52.6214	198.673	34.9702
6.291		182.874	163.485	119.915	227.036
30.2203		133.007	86.2279	102.08	155.762
65.9814		147.311	27.048	164.465	19.6546
178.502		123.372	120.516	101.898	49.5579
195.921		57.5005	37.7398	91.6455	94.5218
96.8927		155.759	198.155	138.221	19.5748
119.479		115.734	178.805	92.1935	0.316543
84.3558		165.545	92.2622	59.5595	2.14181
186.71		81.2683	106.804	51.742	24.4408
8.23349		56.5268	94.3299	53.4287	51.6385
160.199		78.2131	28.8449	142.896	19.2445
63.6881		121.87	113.827	42.7565	22.4542
63.982		148.389	137.942	115.213	205.611
35.8115		64.245	67.1855	63.8704	253.875
95.1075		142.6	14.7311	42.6864	7.50854
114.178		39.4849	189.829	159.931	15.0122
39.897		194.976	118.461	56.4679	4.72218
191.309		188.93	121.044	16.3502	27.3346
110.426		79.5575	31.6576	162.282	1.5261
113.9		164.804	63.9648	21.8092	2.28329
38.351		9.7231	129.152	166.423	10.6132
53.082		51.5762	106.967	81.3337	16.8363
196.484		100.35	188.054	144.144	181.714
74.961		185.145	67.0255	152.282	163.396
47.6315		73.8888	131.003	164.874	10.8263
8.74363		3.00341	22.1063	199.622	105.676
105.917		64.8357	183.368	19.4328	120.651
124.574		9.13094	115.815	89.074	209.857
20.8538		53.1337	72.9362	196.853	20.9249
169.483		129.642	138.121	147.103	186.161
85.0775		34.3853	187.42	179.082	0.82251
120.862		177.273	22.6802	23.6654	4.28976
193.632		114.862	145.353	136.233	155.911
160.172		62.6858	18.688	97.378	185.641
40.3925		19.7312	127.555	94.2827	153.348
127.182		77.2422	184.662	45.7954	14.5842
152.273		76.4262	125.673	163.483	104.964
157.224		23.5673	133.937	105.647	132.796
164.849		103.319	8.31315	26.58	233.832
164.34		53.5756	159.529	76.2233	183.802
172.991		173.803	129.367	153.72	132.215
20.688		123.123	35.2882	95.0778	230.652
31.8678		116.194	96.2748	153.675	3.13385
111.174		179.291	108.788	50.318	2.69507
116.234		190.407	36.4368	20.6365	116.066
28.8167		18.605	129.427	85.2613	163.119
131.09		107.574	22.2352	178.398	185.088
36.7415		111.305	4.76903	113.488	4.44225
88.298		178.916	152.409	146.459	20.7732
111.297		3.23752	91.045	63.7259	108.822
115.625		22.6066	85.1731	134.934	150.406
67.7764		63.132	136.239	178.345	11.2528
147.977		29.8491	30.6477	8.89232	12.0475
167.52		132.272	159.652	19.6525	19.1016
51.3974		157.534	55.9828	47.091	2.67312
182.677		145.61	162.655	77.8066	6.10382
171.808		184.771	35.7997	4.33489	87.476
113.117		125.492	138.222	63.6495	45.5221
82.617		175.901	138.713	111.588	5.98933
121.076		32.2971	98.6175	114.594	176.146
141.664		178.427	136.632	186.256	128.215
192.302		137.231	24.6653	98	207.079
161.322		111.373	68.8639	86.0173	20.9534
117.579			42.2198	81.0985	193.691
139.241			55.1137	155.527	194.605
196.534			107.105	45.1214	16.6058
83.619			107.148	105.899	7.95144
136.627			18.4701	176.342	2.74371
35.6251			26.9423	159.091	4.90813
113.829			23.5962	143.977	18.4837
37.6008			48.4116	132.908	14.7497
35.5001			138.258	57.6614	13.1539
183.567			137.773	124.264	148.557
48.5066			167.481	183.9	140.283
139.292			20.8443	55.3321	40.8174
90.4568			98.0702	85.6198	4.69579
186.909			27.4363	171.072	22.8294
61.0728			41.072	148.358	89.5037
77.1909			57.9	59.581	167.767
153.169			167.211	77.0167	0.375679
113.779			15.3667	4.65153	1.38111
85.0454			131.111	117.055	0.280135
157.808			80.7997	124.623	0.0860792
118.964			116.318	168.056	0.341547
81.95			85.2145	142.639	0.912012
133.953			188.697	55.8262	0.706466
115.974			164.093	145.983	0.28238
173.285			197.545	61.315	78.9333
195.403			52.1556	98.0819	183.186
97.7376			26.3967	179.856	209.406
123.058			114.377	188.304	15.2582
197.644			176.422	7.90388	178.633
159.092			64.1318	13.4026	16.2426
24.3414			149.12	32.4937	226.463
153.751			66.9879	106.963	100.191
195.144			95.2881	37.8118	0.566962
60.2775			111.212	29.2227	0.654072
57.6729			147.227	166.3	0.678108
124.257			86.7545	176.976	65.7719
119.058			105.851	185.752	124.533
98.9292			16.9872	183.253	3.29326
4.16381			108.958	11.4655	13.7785
123.968			10.9363	28.7918	19.0726
40.4985			13.4741	194.807	40.1846
89.7043			32.6179	167.557	136.014
53.6599			188.954	2.62068	69.598
37.664			82.7978	84.3731	16.8331
133.746			20.1227	83.977	169.876
31.6698			96.6335	27.691	1.37658
82.9304			120.231	121.606	3.96837
190.289			105.503	194.243	111.502
24.6139			187.368	4.53016	10.5597
45.8955			129.784	60.4695	147.617
29.1124			99.6617	78.0646	249.682
196.64			168.014	119.201	159.338
72.4552			189.515	7.4854	184.813
39.0409			55.8326	19.501	233.915
22.4516			116.593	162.997	19.6301
23.9243			153.182	129.046	29.4269
164.428			32.0744	109.383	67.215
167.401			155.311	101.204	4.64216
43.494			73.9766	6.77525	1.41735
6.14301			181.149	37.687	39.4339
68.3714			162.153	185.012	57.5922
178.984			86.5291	199.377	8.79124
80.8876			92.7893	89.8308	112.183
166.406			115.227	52.2219	175.342
85.3807				53.3762	18.6339
80.98				190.393	62.2232
79.1194				102.149	4.15775
44.115				117.787	279.625
159.385				100.692	0.325169
199.109				70.4842	8.71368
19.5224				125.585	10.6989
94.7169				99.8819	8.10808
167.161				191.414	8.77273
104.125				188.857	17.9776
103.788				85.8982	218.023
159.096				185.856	238.551
160.023				191.152	181.901
175.287				188.554	103.851
30.6045				185.16	155.422
129.863				150.242	72.007
63.0338				82.2032	0.308528
105.564				196.554	5.83795
153.77				88.5881	3.16299
116.594				198.769	10.0315
48.8423				99.1711	35.7579
104.954				8.93821	12.7374
148.788				54.8522	142.905
92.5269				117.733	230.042
6.87668				99.8848	25.9427
24.9546				75.3326	256.581
126.876				143.241	129.346
8.88353				41.7395	37.4223
199.167				38.8102	14.9853
31.8279				163.293	18.9816
77.2049				187.938	10.7022
194.365				103.826	4.95253
153.771				141.671	208.913
68.8829				120.319	145.695
111.325				112.097	167.142
183.315				126.528	27.3393
142.243				128.43	197.577
37.4731				95.4622	76.874
45.7267				43.8677	210.434
10.0703				127.217	0.541181
69.0733				28.2882	0.281128
57.7813				79.1339	3.4253
153.008				190.615	0.242891
50.8361				148.586	0.764527
48.8332				191.873	1.12955
85.2113				168.308	0.577004
84.5886				180.962	2.59396
32.0977				132.322	3.11619
86.7418				170.441	0.407045
186.47				89.8142	5.59636
13.7748				136.441	0.315974
137.984				76.9415	3.02387
16.4234				34.9863	192.352
9.41532				80.8403	201.236
142.455				179.26	48.7143
196.814				126.764	5.264
88.7642				185.759	20.5384
101.601				57.948	170.561
31.3749				47.8477	25.8553
127.532				6.4317	3.32999
162.086				28.8416	1.63077
185.003				23.896	0.851726
22.3687				96.3156	4.15807
167.848				22.0416	229.669
175.442				31.2035	26.0128
185.722				62.752	18.6082
58.4509				76.4084	310.706
3.18265				113.115	26.5375
7.787				80.5884	46.5503
153.536				151.323	24.2826
78.0901				87.6213	48.0143
173.934				44.9958	0.837947
198.452				45.8623	3.54612
89.5315				41.7213	2.25713
37.9531				165.259	16.6054
145.258				139.6	41.0666
121.391				10.477	10.7005
127.795				15.0479	32.2832
5.62988				130.152	13.7898
128.632				32.0858	2.11391
70.46				130.149	192.419
115.857				21.5663	27.1018
23.3006				26.9243	395.859
3.44055				167.872	375.529
104.024				54.4074	2.06662
15.9723				148.341	1.32269
131.744				30.7286	69.6324
178.947				146.143	8.57879
101.907				1.60677	11.7411
44.7045				13.7276	1.48288
114.294				18.4189	187.196
36.7236				35.7943	163.192
107.561				171.959	23.3286
75.1033				168.675	22.0753
17.7158				59.952	16.4838
18.2698				148.537	300.704
91.2589				191.526	9.61229
151.59				32.9008	1.66219
185.462					11.1346
20.0874					40.9074
169.718					3.32154
137.798					25.4853
101.881					363.214
109.759					28.4412
169.856					294.653
178.224					19.8572
123.521					233.465
131.279					3.73693
182.234					3.10676
119.441					32.8443
102.567					2.77014
114.576					9.74066
36.181					2.45395
156.439					1.25341
23.7352					42.5492
85.1432					1.38313
198.154					45.9025
112.388					2.72845
121.721					130.513
128.591					1.24023
56.8581					0.993034
105.668					2.10394
189.696					0.971953
189.627					4.54616
134.093					1.29215
4.57601					0.351318
134.635					295.655
44.3693					0.986065
48.3893					0.235905
90.851					2.06407
24.8595					230.828
56.4851					2.13862
166.734					1.70321
44.0825					0.0941384
45.8608					0.266247
113.678					0.568529
137.912					0.40487
189.848					0.259484
167.032					0.144299
24.4386					0.90513
192.571					0.836868
97.3801					1.83288
120.736					1.00561
110.29					1.98282
165.058					0.339551
14.8766					0.721941
72.9179					0.107107
56.621					0.766508
21.7557					3.63642
23.5721					0.964655
8.78832					0.469424
111.047					1.20053
41.0859					1.32749
26.5087					0.374279
66.758					0.168934
51.8724					3.41447
80.8748					1.68911
25.2676					0.661157
56.3222					2.86752
86.4237					12.4809
58.8897					48.6581
168.006					97.5296
5.41155					1.05935
180.764					4.45427
24.5041					0.43474
111.232					8.98664
67.1696					1.70089
81.1172					0.786117
20.604					1.29611
122.741					18.8862
46.3794					4.70992
78.9449					12.3148
63.0432					14.4323
111.33					6.54056
11.365					39.2933
133.488					81.6773
36.5773					4.08383
41.3091					0.406628
29.9987					1.85781
52.4697					1.32563
117.048					3.32423
116.719					1.33737
82.0996					16.2416
4.54896					1.54264
33.1225					4.96813
158.716					6.41967
50.0976					279.055
4.67198					11.3523
35.6313					86.0497
44.939					0.734067
35.5555					1.01655
67.4367					14.5465
137.23					1.48492
169.555					7.90217
87.3398					2.05199
46.5381					8.5173
165.117					8.3115
135.744					9.96608
199.133					30.6029
33.0692					4.45399
30.5336					56.5572
79.1337					2.27045
123.886					2.61688
3.40756					1.23078
188.115					3.30674
52.1031					32.6298
180.303					1.39766
68.1382					137.945
102.649					10.1354
76.7943					0.653085
76.8888					2.60749
24.3534					1.00051
110.473					3.13486
138.583					3.31578
113.084					1.55721
150.604					3.36868
6.28784					0.818127
60.5248					1.21881
156.247					2.44448
59.3207					0.209673
26.3831					0.795656
86.4329					1.46589
23.5187					4.59243
118.881					1.64533
48.1843					15.1702
100.937					9.05099
71.8785					5.90506
66.3541					0.409308
151.283					0.844969
100.072					0.24331
131.643					0.647382
33.2291					0.432462
121.971					0.115474
195.382					0.21
197.135					1.07932
96.5526					0.613159
49.0328					1.88272
10.761					0.546279
197.367					1.67475
171.549					0.269112
27.2928					3.48585
66.5438					7.78133
60.5123					16.6674
127.223					22.5532
20.0153					2.00367
77.4286					6.3041
177.787					0.675959
21.8914					1.31686
107.5					0.502538
158.978					1.67504
185.542					1.62312
191.923					16.9937
81.0735					7.84348
99.5443					25.3372
17.5243					7.64169
51.3521					6.10686
18.0472					2.42446
20.3389					0.638819
134.968					1.22048
90.2203					3.64321
56.1139					2.19672
19.5158					2.60497
120.368					0.878383
17.1563					54.1516
84.6914					7.65837
46.5701					339.038
144.411					29.2822
39.432					19.3173
193.762					37.5366
79.774					4.11139
37.2727					2.05613
136.229					5.04988
155.843					0.892397
14.2708					2.75492
55.0238					0.0630172
106.678					12.6451
126.553					86.3339
110.543					319.954
58.3521					40.7523
76.9178					11.0723
128.62					15.4568
77.6637					0.476569
75.2174					4.77044
120.11					1.54104
30.2236					1.68851
127.805					0.957118
4.41877					15.1373
196.007					28.3018
148.305					17.2695
138.569					99.9929
54.4829					0.995806
89.3324					16.9385
60.9308					333.869
132.654					1.45066
55.31					1.65781
27.3524					2.48264
160.262					0.738832
26.2305					2.09829
82.3225					0.961779
86.8581					113.963
70.0906					362.054
173.993					207.842
40.0753					159.202
73.8833					11.0339
158.317					13.9854
92.6123					1.14811
40.1495					1.07793
172.261					1.64895
186.413					0.728577
55.0624					1.46028
151.339					0.310021
21.7011					0.87105
133.446					29.0881
79.1719					1.68602
146.905					0.54224
17.0719					0.863322
24.493					0.435808
184.352					0.518283
156.507					1.03831
124.978					0.665075
53.6855					0.738809
19.1002					0.725846
147.426					0.144193
110.933					0.346702
192.458					0.10539
40.9468					0.0968501
163.451					0.55094
71.0278					2.43767
126.359					0.111745
82.7631					0.224149
32.8039					0.492661
175.972					0.639936
61.3457					0.407045
104.964					0.500229
64.4691					0.189137
160.284					0.0914082
14.5966					8.51942
105.008					73.5238
73.6335					3.24779
74.8741					120.841
53.8102					1.66071
24.6368					0.162589
15.0013					1.09611
16.2896					2.87929
5.62354					2.85778
14.8974					5.44318
187.062					2.61879
149.38					0.492817
111.063					183.158
149.362					21.0154
123.12					21.4072
20.3644					267.982
71.7051					18.2435
121.631					20.0105
82.6789					0.407383
124.943					1.10572
154.641					1.55308
61.2941					2.47739
188.471					0.181348
16.4227					0.110833
142.293					46.8352
65.4765					10.2453
173.626					200.017
70.839					18.2018
60.3403					219.368
50.4491					296.284
76.6175					1.06332
37.086					3.08715
145.649					3.16511
138.293					17.4783
51.9848					0.870056
102.005					5.2615
71.3971					15.3916
76.8337					10.5247
189.462					160.094
127.078					79.4518
154.567					282.443
187.572					399.327
42.7087					15.0665
193.187					4.75452
8.57617					1.89828
127.456					25.2052
190.333					5.20805
100.671					0.203616
12.0442					32.3674
138.699					8.1666
37.794					78.2576
84.6175					167.696
101.085					6.93053
32.0715					275.673
132.031					7.96136
42.208					1.76471
59.0549					7.74048
152.395					6.08772
20.0696					1.01935
94.7249					13.1439
32.4033					14.6472
111.669					163.272
					34.9629
					0.407353
					196.379
					1.60208
					3.13801
					2.25058
					3.09786
					4.59415
					5.69055
					21.3386
					267.337
					36.2519
					249.195
					84.9846
					118.889
					121.715
					67.4245
					136.654
					41.9194
					2.03993
					53.2817
					86.1819
					125.387
					39.2813
					50.3725
					190.027
					263.045
					190.181
					68.8436
					57.6553
					85.2399
					54.9913
					215.779
					33.2716
					7.40055
					212.296
					184.352
					140.973
					130.801
					58.4848
					76.2068
					147.928
					223.727
					287.574
					249.822
					170.334
					90.6884
					143.995
					50.8897
					42.3321
					108.938
					55.863
					55.1854
					41.8879
					3.70823
					239.588
					180.849
					149.151
					181.388
					153.722
					117.628
					116.258
					1.64542
					16.0034
					34.6239
					226.471
					22.9061
					261.131
					113.892
					58.039
					104.297
					59.967
					38.0556
					47.8717
					79.4688
					62.0569
					29.4391
					65.6104
					63.779
					5.08307
					75.3343
					39.2732
					33.2373
					110.286
					7.29933
					95.662
					144.259
					89.7993
					103.655
					110.848
					6.26744
					35.2474
					36.6831
					70.782
					214.738
					79.6673
					70.2575
					59.3102
					7.50918
					11.8442
					130.923
					59.9768
					112.135
					75.8045
					97.5437
					110.779
					155.573
					237.083
					58.1794
					30.7499
					70.1696
					130.735
					56.2293
					57.0318
					125.105
					78.21
					104.498
					158.133
					72.0324
					55.5773
					63.8942
					101.904
					68.8419
					0.854963
					100.524
					71.923
					77.6654
					7.87118
					95.4472
					55.4736
					106.191
					5.42225
					83.4982
					56.5727
					62.1359
					148.206
					35.8868
					151.104
					1.91072
					49.2747
					121.045
					85.9054
					116.816
					75.3158
					51.2587
					36.8736
					104.924
					40.6994
					115.347
					50.8259
					29.3486
					44.2653
					42.8797
					26.1073
					36.6834
					90.4299
					23.5271
					65.8733
					78.2509
					58.4052
					57.1728
					84.1718
					18.9818
					94.8228
					18.5928
					61.5219
					54.2583
					26.6165
					21.2835
					53.4502
					76.7228
					143.662
					129.111
					34.2756
					63.2709
					61.5656
					171.682
					61.1994
					97.7779
					104.891
					98.291
					51.6683
					72.3317
					187.138
					120.956
					60.9737
					86.4639
					169.928
					121.504
					99.9787
					120.305
					67.6713
					69.7377
					56.0205
					89.5677
					192.899
					72.5247
					61.6387
					72.8512
					52.3394
					16.0961
					193.224
					122.817
					73.6326
					140.502
					60.5526
					40.8473
					29.5431
					81.9798
					61.533
					127.627
					44.3461
					89.6889
					33.2847
					65.8235
					81.2132
					99.4339
					62.5943
					68.6172
					25.7688
					88.1379
					111.349
					68.3197
					154.336
					53.6668
					96.6729
					81.2507
					48.8456
					65.9664
					35.5951
					47.0499
					423.332
					76.2477
					105.715
					138.716
					68.1084
					35.7552
					28.4547
					146.368
					131.547
					23.4095
					78.2378
					55.1358
					28.3551
					107.425
					67.6037
					47.2484
					38.1598
					23.7516
					126.724
					72.054
					145.799
					32.4015
					55.745
					56.9447
					102.076
					61.9043
					68.4076
					57.019
					180.727
					81.6319
					72.2237
					84.4103
					166.562
					108.532
					94.5072
					90.6599
					108.538
					42.8968
					187.166
					144.894
					73.6279
					133.836
					38.6369
					180.237
					55.4387
					155.427
					68.2053
					84.8124
					324.198
					191.072
					102.524
					95.2439
					90.3589
					112.534
					94.6016
					22.7092
					216.783
					79.5912
					188.352
					153.404
					137.978
					237.902
					56.4584
					147.252
					69.3085
					92.9389
					50.614
					71.7022
					109.321
					73.9407
					60.2019
					82.9226
					356.414
					102.834
					105.127
					176.112
					109.659
					44.4567
					85.5544
					145.798
					212.989
					203.579
					284.211
					171.641
					20.4932
					118.276
					195.262
					106.148
					423.064
					80.3083
					165.581
					165.972
					91.8292
					182.719
					88.5416
					63.3993
					77.425
					51.307
					96.7
					125.702
					147.678
					60.7628
					253.439
					53.6163
					32.1842
					135.023
					78.4144
					173.815
					30.1267
					79.6562
					171.252
					64.1957
					63.4842
					88.7512
					213.011
					42.1798
					102.867
					55.9329
					63.612
					104.549
					149.207
					161.315
					49.8785
					107.967
					145.163
					112.191
					118.336
					65.4625
					323.925
					80.6464
					138.296
					133.711
					132.219
					50.3636
					36.3431
					122.619
					55.3773
					98.4198
					87.8613
					111.369
					27.2199
					50.4468
					255.868
					109.526
					148.005
					52.5178
					43.8657
					45.5164
					30.8707
					277.632
					131.583
					57.2696
					44.9364
					74.9958
					134.131
					123.369
					48.9291
					87.3716
					124.491
					74.9324
					138.028
					29.5335
					59.2614
					178.306
					146.429
					194.672
					195.408
					40.2952
					263.476
					96.8093
					102.239
					67.0085
					50.6219
					65.4463
					99.04
					50.3447
					84.0514
					109.338
					94.979
					156.215
					268.621
					138.217
					122.825
					109.666
					55.4068
					55.4814
					64.3464
					101.528
					124.431
					92.9637
					140.978
					177.809
					125.476
					146.109
					159.623
					69.6197
					49.0172
					47.2055
					224.148
					72.9947
					157.778
					24.5856
					30.0302
					142.038
					111.688
					59.6716
					44.2594
					51.8453
					109.635
					128.799
					69.5873
					162.948
					80.2632
					144.068
					81.9628
					141.644
					74.1344
					67.9025
					175.959
					90.3805
					71.0193
					33.0245
					191.428
					179.961
					53.0798
					100.767
					143.934
					85.0298
					107.005
					29.1348
					75.8298
					104.986
					132.117
					152.172
					82.4262
					103.695
					36.7337
					199.417
					134.176
					111.568
					101.407
					72.0696
					134.035
					9.48779
					105.307
					221.303
					54.9859
					38.6148
					172.541
					78.3389
					175.799
					75.1343
					204.618
					132.847
					130.828
					121.412
					22.9792
					180.034
					136.836
					129.915
					118.581
					141.589
					95.2225
					143.814
					106.695
					359.658
					116.525
					156.712
					70.0764
					126.797
					194.294
					88.4809
					23.5711
					85.5878
					119.181
					85.0118
					77.0648
					127.286
					147.138
					9.52658
					35.2746
					108.694
					63.62
					104.361
					86.7039
					69.6008
					103.099
					44.7833
					105.512
					91.9246
					53.9905
					72.5127
					17.9041
					18.0215
					69.4618
					71.6816
					62.6077
					137.979
					54.9915
					102.118
					204.674
					115.954
					25.2139
					85.2865
					121.641
					197.989
					185.812
					126.174
					21.6177
					83.9063
					18.7749
					144.808
					92.5225
					81.4188
					113.803
					96.4434
					68.1879
					38.4585
					65.4369
					51.7042
					105.456
					164.642
					32.5285
					31.5633
					90.192
					48.9928
					46.1178
					119.055
					148.129
					81.6568
					58.4598
					82.8184
					50.2201
					120.936
					103.343
					68.2616
					172.953
					50.7488
					116.931
					64.0774
					141.986
					150.936
					25.0835
					18.8453
					91.209
					31.0554
					110.195
					53.2488
					55.3938
					46.1044
					126.869
					115.331
					42.1977
					89.3299
					46.4756
					141.716
					146.438
					107.444
					74.9163
					45.5206
					94.6296
					83.32
					78.8494
					23.2809
					162.357
					75.6217
					70.3552
					70.6802
					120.965
					62.0764
					237.571
					73.125
					6.13569
					6.6648
					7.62174
					23.9716
					13.192
					12.5762
					15.8554
					1.88965
					13.6443
					42.8501
					13.9042
					14.2692
					11.4639
					60.9888
					18.3014
					23.1175
					28.9444
					38.7619
					15.2619
					13.9285
					14.717
					8.16651
					17.3173
					9.63452
					31.9086
					12.6367
					16.6695
					8.66191
					9.30945
					8.3236
					12.276
					14.7216
					15.4478
					36.916
					17.6595
					38.7779
					22.2676
					7.90658
					14.3717
					5.76
					25.144
					8.53103
					15.6054
					24.3052
					13.1915
					7.46406
					22.3806
					16.0664
					12.9113
					20.7556
					16.1179
					22.6633
					12.1291
					24.6632
					16.3493
					16.7893
					14.6771
					20.794
					12.0531
					12.4432
					20.8875
					16.4836
					25.4484
					18.9287
					17.6599
					20.2723
					18.3497
					17.9399
					25.3544
					7.47274
					11.8304
[truncated: 1,585 more rows]

## Sheet: FIG1C
	20-30	31-40	41-50	51-60	61-70	71-90
lower	14.441	16.8224	17.1908	17.4004	8.08241	38.264
mean	50.4658	51.4019	50.8728	48.4277	40.729	53.0561
upper	64.441	62.6168	61.0973	54.9921	54.9921	61.8083
	mean	upper	lower
20-30	50.4658	64.441	14.441
31-40	51.4019	62.6168	16.8224
41-50	50.8728	61.0973	17.1908
51-60	48.4277	54.9921	17.4004
61-70	40.729	54.9921	8.08241
71-90	53.0561	61.8083	38.264

## Sheet: FIG1E
20-30	31-40	41-50	51-60	61-70	71-90	AIGA+
113.118	110.369	86.6743	138.31	151.06	87.7758	10.775
127.501	125.118	111.328	89.3349	79.3715	79.6693	3.406
128.459	83.5611	74.3318	94.4159	97.1081	91.871	4.123
96.9466	87.7103	88.4939	113.677	100.154	82.6377	5.907
99.7726	130.637	134.61	110.494	105.935	88.4834	6.266
116.281	79.2801	80.8878	125.904	93.1703	89.4061	3.023
99.2198	130.159	94.0866	120.477	111.114	71.2039	7.205
84.3289	130.828	93.264	84.743	117.392	88.9811
101.783	135.379	110.915	130.478	81.1076	98.3832
90.1182	171.792	91.0338	103.06	153.134	92.7453
84.1725	95.2652	76.7491	92.139	82.1333	91.4211
103.13	115.669	122.12	105.649	118.605	98.2739
89.3475	132.344	107.907	112.728	88.5424	130.627
112.289	97.1024	119.201	174.069	88.7087	69.1666
98.3919	97.8901	108.799	102.075	95.0475	92.7431
95.4572	144.396	81.5606	87.1888	85.0017	86.7342
111.7	119.139	92.8949	117.866	149.203	109.329
93.0364	126.786	110.938	122.276	126.803	86.6379
113.731	117.425	106.475	109.149	171.726	108.829
98.9155	129.98	119.558	108.474	140.017	85.4721
136.207	123.037	110.658	120.102	152.527	76.8071
78.0864	85.101	95.3344	217.874	202.591	69.7341
76.5114	161.978	120.216	97.9964	259.931	79.9464
94.0567	144.254	189.591	110.015	158.326	103.814
122.401	143.49	142.178	140.668	126.353	109.988
89.7161	84.8103	169.689	133.244	111.999	95.1307
72.5632	115.663	89.8235	113.09	99.1463	71.2532
163.025	103.56	113.119	164.571	102.697	75.3918
103.752	132.131	102.928	281.158	290.16	82.282
106.172	103.67	106.784	337.68	189.045	76.6831
124.237	122.059	86.5919	239.771	188.89	81.2244
139.124	173.021	203.058	155.648	177.465	82.1655
102.621	145.104	140.523	146.429	308.969	100.444
84.4078	256.575	193.668	189.473	238.589	100.659
101.408	164.478	228.941	159.218	206.299	182.268
162.372	157.452	205.271	143.039	204.368	198.382
88.4083	232.35	199.034	139.456	66.3873	89.3804
90.8571	215.067	162.151	136.315	155.219	85.2228
109.167	181.025	135.947	156.077	168.362	68.0232
81.686	181.657	208.732	145.76	174.406	75.5748
78.0501	138.751	137.82	171.682	160.296	68.2089
79.6636	127.689	144.616	237.388	191.739	68.4123
148.783	176.837	180.069	187.2	164.874	71.2021
173.377	177.647	141.834	290.081	145.101	69.3423
222.163	176.548	190.106	180.153	164.422	70.1385
143.588	254.43	218.173	252.645	130.925	87.207
155.8	185.675	245.983	205.408	194.486	84.7419
112.691	316.132	157.416	208.042	191.6	85.4012
120.071	141.621	267.687	337.088	163.333	90.9379
75.6976	248.739	221.288	275.08	159.501	74.5398
85.2688	214.867	228.125	187.48	239.735	79.9459
107.99	217.918	198.525	146.307	191.358	82.6447
91.4961	187.851	270.671	179.251	234.577	91.9382
94.0166	114.676	185.148	252.476	143.951	82.9428
129.112	198.34	298.792	151.962	151.32	92.424
97.9219	150.595	405.204	184.917	137.666	108.463
104.032	309.656	180.218	243.135	134.922	81.5987
204.89	225.195	269.233	190.143	164.594	86.3532
41.934	311.698	380.898	196.71	122.237	80.7302
257.568	272.07	209.165	173.193	117.557	80.1979
227.796	186.805	202.378	264.769	104.379	81.7098
169.477	146.048	166.528	209.247	120.36	84.6613
168.325	222.943	252.996	300.781	325.2	116.008
193.231	217.975	157.629	127.977	96.9094	98.745
164.908	237.531	145.769	319.504	377.899	99.4141
100.316	233.215	289.155	245.181	120.518	84.0495
211.032	305.444	148.956	309.251	240.11	76.6235
198.702	105.817	151.589	230.772	304.833	94.6188
187.066	146.851	203.402	109.43	415.601	87.701
244.793	284.27	279.94	154.662	150.343	95.5502
272.257	165.295	191.729	126.411	162.299	97.9065
168.067	164.344	140.241	372.616	140.639	102.589
277.642	176.684	94.1283	156.448	222.732	107.476
207.76	353.857	352.253	106.32	303.516	134.17
309.996	277.375	279.048	238.4	187.25	93.3792
234.537	300.921	500.319	304.728	258.025	87.2568
259.838	192.098	242.924	245.311	128.451	79.4771
171.687	293.429	240.39	234.126	149.808	71.1565
149.561	229.15	328.07	279.867	90.2276	78.7994
247.196	277.25	393.046	240.083	103.834	95.4838
151.619	217.674	144.233	304.223	279.422	73.3123
187.084	368.755	166.213	373.648	331.267	72.0924
208.556	308.533	179.841	521.771	222.272	82.871
254.982	88.6689	133.495	244.223	266.22	95.6975
152.871	182.521	234.477	364.162	156.346	91.5866
139.614	145.121	174.54	338.856	233.015	105.743
204.224	144.283	126.977	406.405	284.436	110.303
211.176	183.942	157.616	301.697	204.6	124.753
209.993	157.755	101.798	158.451	253.019	111.511
306.907	144.231	110.163	219.283	231.867	102.283
238.223	150.949	135.721	259.227	189.51	94.0669
185.754	135.241	114.371	225.432	234.459	79.3771
122.646	143.84	112.01	288.899	180.838	140.735
195.296	124.287	168.719	245.927	160.95	114.244
80.1864	161.826	150.623	448.492	207.136	104.276
549.338	150.719	251.891	174.908	316.743	156.408
171.753	120.965	178.232	161.508	124.309	213.292
435.018	183.118	194.424	208.749	246.78	240.691
244.116	153.632	163.369	261.093	189.369	154.312
221.564	210.135	119.492	81.2823	212.55	161.548
174.534	180.101	185.52	167.938	65.1988	160.137
219.6	135.898	213.891	154.043	140.496	211.192
352.504	274.045	235.309	115.666	114.642	102.018
249.662	131.448	255.987	285.284	166.435	154.276
129.114	134.695	255.631	144.41	177.604	186.853
108.379	119.383	198.302	212.075	176.711	136.995
115.119	139.515	227.585	166.944	203.885	139.804
198.354	93.2562	113.192	72.324	210.101	125.857
183.166	98.5786	116.696	286.624	168.539	131.099
232.246	93.3163	143.7	137.363	150.393	105.068
142.586	146.358	178.828	114.326	143.222	113.912
136.159	335.638	88.065	226.408	122.584	116.765
163.696	151.789	86.1633	150.552	148.847	89.6153
129.13	141.709	78.1065	170.854	183.781	130.984
134.405	136.512	117.622	196.524	161.23	149.841
233.02	169.536	82.0621	177.382	79.9269	223.721
120.126	253.757	144.358	191.002	144.34	169.233
439.313	145.664	129.101	147.948	96.3187	200.943
287.646	95.2121	196.018	233.018	114.956	172.69
408.278	69.3255	147.504	228.082	1091.37	234.541
205.64	79.1017	186.609	319.607	176.679	325.232
295.569	183.495	153.929	149.844	202.183	303.14
242.157	198.622	160.138	114.133	154.222	276.154
209.24	202.933	188.674	147.052	176.495	269.959
247.608	166.179	183.24	135.847	227.011	255.152
493.686	163.565	406.195	62.689	143.838	208.247
200.724	147.951	235.276	66.6759	172.667	231.292
169.836	364.847	215.154	88.0343	103.03	200.8
197.92	220.391	226.632	95.2158	89.0413	241.525
251.813	315.113	316.767	103.696	86.2104	132.659
366.716	190.247	107.633	110.763	269.971	156.948
266.977	214.098	145.827	100.62	133.574	146.244
253.43	124.009	122.874	84.8908	173.024	157.716
197.206	241.616	226.049	40.5119	215.865	153.022
196.22	235.4	157.148	173.874	76.9963	125.444
372.452	609.858	147.49	141.294	84.7373	152.409
217.639	200.699	146.831	206.868	171.287	210.736
368.724	145.49	92.4296	154.462	405.77	168.368
195.727	96.5112	103.302	149.237	149.594	188.144
265.176	144.185	133.561	255.016	148.569	214.33
256.263	174.706	96.1062	457.594	190.334	118.608
511.741	161.265	108.533	496.175	251.077	100.226
125.084	132.398	151.375	339.104	177.811	113.347
125.268	131.871	120.677	311.935	125.814	155.319
118.835	180.814	85.9243	161.723	123.495	159.399
174.229	66.8371	132.405	336.663	128.968	116.895
134.858	121.788	129.124	191.749	162.132	125.286
294.372	124.198	117.658	147.992	207.664	125.674
295.576	131.622	127.3	128.646	153.869	154.408
678.113	129.968	90.8421	177.212	215.054	210.547
1375.09	125.215	233.249	174.356	258.162	154.7
243.932	130.114	91.8382	159.275	181.753	218.605
478.778	176.103	58.7843	150.927	120.038	128.823
160.344	143.713	82.1079	141.226	156.7	273.888
152.903	110.402	107.002	138.954	244.648	157.64
118.616	121.269	57.3533	165.591	71.5614	147.127
201.421	113.873	118.435	165.289	95.4091	149.215
160.462	111.53	172.345	155.242	54.3045	193.494
340.561	84.9685	162.317	103.005	86.1762	170.698
129.859	119.118	115.865	107.168	92.0765	98.524
112.559	82.3675	184.779	114.772	42.8739	106.434
200.025	75.8638	80.4371	130.56	153.817	138.062
152.054	130.133	106.012	107.468	155.257	803.003
136.8	150.637	106.818	113.603	137.981	153.488
138.349	134.003	90.868	133.863	213.204	588.062
158.575	78.6174	123.205	125.797	184.463	161.994
127.91	110.989	113.568	150.763	138.484	207.024
138.925	102.354	79.1729	80.0646	161.624	192.514
182.726	88.2752	104.312	107.494	307.284	78.8595
123.169	101.744	83.8429	100.124	250.841	715.649
166.073	137.466	88.6655	95.2718	277.997	181.218
143.678	141.151	85.9097	115.981	144.173	153.361
151.947	85.4537	153.518	128.581	258.894	136.01
166.417	96.6094	118.714	141.42	187.385	117.157
80.0362	101.542	113.21	131.738	120.645	118.16
143.843	90.8416	97.5177	101.001	244.47	173.629
136.858	115.675	97.9922	125.316	254.845	95.7421
147.596	72.883	81.9086	159.146	274.2	167.113
131.955	94.4979	97.2794	147.289	397.524	117.858
177.674	113.304	104.784	132.943	272.517	234.033
329.162	139.916	101.2	166.905	196.941	149.108
128.985	94.1193	104.344	79.5509	184.3	171.858
178.007	131.59	80.1094	172.857	406.046	163.823
241.47	127.872	137.163	132.515	307.988	132.399
142.161	110.014	183.864	275.138	255.397	110.009
195.885	64.4522	65.2665	100.699	221.293	105.872
203.04	158.879	81.9319	123.031	52.9432	171.056
156.537	158.239	120.123	112.511	132.649	157.07
196.863	140.182	72.8258	89.254	154.241	175.24
147.069	130.328	231.679	137.659	190.972	150.811
354.657	200.448	133.019	105.673	150.094	137.98
206.842	176.934	247.715	80.6054	147.777	137.876
145.902	146.323	106.317	91.9356	143.354	177.849
210.851	135.685	87.9767	87.1485	166.947	136.356
156.387	118.843	90.9338	130.616	246.189	115.364
152.177	161.741	107.648	88.8582	137.508	255.741
150.324	126.997	113.54	95.5986	224.895	118.504
289.571	138.715	212.26	84.9047	141.451	286.228
296.563	118.189	75.143	171.437	116.222	148.484
389.794	107.104	108.544	108.736	124.342	230.469
170.953	87.5106	63.7995	120.471	126.423	171.629
224.998	110.651	238.369	104.743	139.913	131.44
275.794	146.527	252.091	109.857	157.194	92.2173
464.207	215.249	234.73	83.7922	116.97	120.916
225.657	74.2673	200.829	117.256	113.239	92.2357
220.835	111.228	115.406	112.521	181.165	102.797
211.42	93.8679	269.489	111.786	231.492	113.312
114.197	120.438	196.377	91.1019	122.874	225.765
171.686	123.524	208.659	137.798	152.893	133.446
115.574	164.145	194.275	87.389	110.388	314.258
103.365	205.692	141.747	172.282	312.666	167.306
205.011	142.892	251.525	82.5357	121.674	99.9359
119.536	201.159	146.349	106.683	169.175	157.889
181.853	150.146	174.42	91.9312	150.286	166.719
127.144	132.387	192.587	85.4635	116.247	176.149
153.693	121.126	135.797	120.044	116.76	120.836
205.207	107.028	150.296	136.625	90.3938	222.343
139.344	222.987	99.2314	125.798	123.166	170.546
168.861	135.899	153.537	108.623	177.007	176.56
127.598	159.961	116.986	81.3966	179.725	111.01
112.387	168.815	99.7004	149.071	119.991	186.816
202.144	236.529	125.724	122.358	141.244	118.433
105.904	312.058	84.4324	118.197	52.0983	89.8997
112.922	277.55	219.017	97.5265	111.564	133.661
103.139	215.986	117.233	148.805	147.343	71.9657
97.0818	112.803	202.007	108.871	114.595	130.477
215.475	100.646	82.2652	124.111	100.211	146.251
130.837	110.469	173.385	87.5048	160.425	266.544
153.722	139.829	86.1863	250.303	16.4751	202.806
77.1928	70.6685	103.975	145.508	120.067	91.4015
72.6516	180.23	108.39	232.008	195.166	107.791
100.895	162.424	112.926	151.948	136.896	113.115
104.006	128.677	85.632	163.079	120.759	171.18
109.295	72.9584	105.375	155.496	112.36	197.222
86.3995	136.091	90.0766	157.909	121.092	96.1217
106.235	156.592	106.205	216.229	91.6125	144.07
48.2835	130.262	88.1062	180.712	150.302	130.494
134.67	145.951	98.537	196.94	174.201	206.712
66.319	123.896	79.4112	208.129	143.502	235.784
102.81	274.987	118.505	167.563	111.212	103.209
81.0902	203.789	130.729	208.538	100.433	107.297
54.404	150.146	181.507	224.429	90.0915	137.055
106.893	90.7253	162.768	233.315	94.9357	143.524
83.3653	86.0294	134.543	332.327	98.4418	172.43
120.12	107.979	193.454	185.635	112.179	127.802
86.8947	131.274	144.535	130.78	120.359	143.233
169.026	149.372	190.497	132.456	104.656	223.55
65.254	201.451	95.4781	98.1625	72.8709	76.956
54.5875	174.288	162.34	155.485	131.202	142.659
59.7484	91.9237	157.353	154.899	94.1862	182.998
52.9488	95.9575	163.385	155.33	192.267	176.967
143.679	196.618	150.15	137.935	120.046	127.463
117.183	85.845	180.182	135.584	130.427	131.584
161.632	101.743	242.385	147.794	83.6205	132.13
144.553	100.039	177.772	159.214	180.624	105.345
190.897	197.537	464.166	103.96	202.419	169.424
152.84	197.647	115.062	90.1319	116.16	99.2061
248.128	200.508	105.996	86.8047	90.0458	259.252
139.48	152.363	218.022	84.5989	125.925	113.858
225.338	167.555	111.477	92.1021	130.627	105.187
240.412	209.146	133.065	67.6319	69.8601	228.323
226.695	326.31	92.0905	165.045	63.3238	105.057
212.475	180.054	87.1462	91.4134	224.088	235.073
225.803	197.822	135.33	107.827	244.296	271.894
363.909	206.123	147.284	151.909	239.41	113.079
249.725	427.238	83.6076	175.396	234.134	93.0446
194.439	144.684	115.859	150.65	230.415	295.138
248.521	323.858	165.425	194.555	253.064	176.005
524.671	369.404	95.4516	212.498	233.799	78.8889
262.45	225.993	94.3956	127.232	247.355	234.818
161.52	313.326	78.4811	142.098	221.319	73.9298
148.58	237.912	150.924	133.668	194.615	189.467
173.272	284.633	178.508	132.64	172.879	182.87
172.796	268.076	182.424	134.4	169.519	112.018
137.722	222.19	113.122	154.268	202.452	172.345
200.347	301.784	258.059	170.213	227.253	146.322
189.979	304.135	180.118	178.012	191.707	136.368
177.797	191.443	192.241	192.151	149.122	119.507
249.204	508.787	257.154	189.756	123.668	109.535
232.538	292.579	302.275	149.209	174.412	90.9471
117.84	256.715	72.0548	178.168	151.185	121.988
246.024	104.77	91.5685	189.837	217.518	461.27
181.769	133.751	125.673	196.672	113.201	230.07
130.573	95.4186	141.114	251.372	248.397	174.996
121.891	114.965	94.7294	112.797	186.121	352.879
150.141	96.8764	110.715	201.204	219.196	160.975
200.621	223.542	111.011	144.08	137.599	130.952
201.325	103.087	206.334	309.25	198.354	239.407
196.239	95.7775	244.097	89.2846	133.614	134.689
117.545	111.481	189.781	83.4168	110.906	190.923
83.9441	133.341	220.31	88.7486	636.696	151.815
174.368	79.3635	98.3208	158.611	160.324	84.717
74.8105	70.9445	169.347	135.427	131.613	106.323
94.807	129.55	150.767	151.325	176.636	119.697
112.837	107.673	157.227	160.588	193.464	186.717
146.904	96.8147	225.877	158.707	136.359	194.965
150.775	104.883	280.342	80.4347	149.315	610.34
1111.33	63.4279	199.652	123.674	222.357	170.958
222.832	88.9674	80.5761	158.137	120.301	202.09
128.448	57.4989	76.6792	107.534	72.9613	227.875
110.783	82.5948	194.365	176.898	180.872	137.819
172.354	63.6328	149.247	154.529	109.491	217.45
111.424	67.0177	191.161	92.6993	109.001	125.228
112.908	44.0399	124.963	115.949	117.302	194.279
175.603	57.7224	163.718	103.245	212.283	122.677
104.243	50.653	134.357	114.439	130.649	135.959
142.508	66.359	184.281	184.216	133.466	297.57
64.626	73.5435	264.768	104.11	212.443	173.975
89.0376	86.0833	158.591	103.181	72.7784	148.008
53.3755	106.867	227.712	205.293	252.412	204.116
126.513	156.133	157.089	201.31	219.68	145.499
307.641	96.2009	213.024	117.254	125.838	223.642
124.529	101.431	263.165	122.596	101.142	165.985
131.998	190.315	195.846	129.869	282.494	151.846
96.7815	177.37	135.582	256.135	174.887	120.574
118.215	192.864	145.671	325.44	112.61	77.8292
115.198	130.342	194.984	410.435	116.427	45.6342
88.9331	77.4601	279.416	147.682	100.456	85.2027
109.176	89.8354	249.117	107.849	128.534	78.0994
118.736	62.0811	345.285	166.378	131.204	110.701
152.943	104.373	136.145	120.06	203.027	47.2429
151.778	102.128	238.878	171.352	142.176	139.937
82.6172	110.64	184.179	127.213	231.722	100.414
163.742	104.988	428.6	263.415	180.03	114.389
167.539	85.8434	257.755	203.781	54.41	56.5989
104.079	75.4147	238.316	166.469	56.9243	149.64
98.9754	71.4002	275.539	256.518	56.7382	93.0577
162.506	73.8744	215.098	210.824	69.3127	71.3607
122.677	44.4834	144.955	186.437	60.0525	100.988
96.4902	89.8088	218.245	246.572	59.9627	214.584
111.664	99.3493	282.811	109.09	35.8167	88.0784
122.25	54.19	288.579	140.988	70.3104	125.248
139.638	65.6041	195.294	217.837	64.1768	178.195
131.551	62.6095	269.775	252.409	430.197	160.639
150.914	89.274	258.134	150.669	164.845	279.197
173.573	111.5	227.663	238.111	256.365	65.1061
176.688	190.968	300.508	185.902	194.488	131.746
186.892	142.506	400.89	96.7379	198.888	72.6464
149.665	82.7635	107.045	208.743	95.4765	57.0896
250.131	192.57	63.6037	97.8502	121.384	193.184
161.753	100.991	103.5	107.59	101.782	55.1195
230.782	83.5349	101.564	147.099	132.852	65.0209
138.91	100.606	99.5119	121.181	220.765	76.5894
137.552	82.2466	92.9249	172.421	111.666	173.326
153.034	98.674	79.348	199.15	137.557	70.5515
187.127	97.171	123.769	221.466	166.38	81.7809
106.909	115.971	96.272	392.028	104.697	165.988
170.139	113.12	202.929	252.057	112.497	104.911
116.372	140.613	273.72	208.573	95.5658	108.479
138.311	108.801	72.0472	225.913	168.154	375.049
157.567	144.295	86.9438	203.769	120.169	52.6828
116.867	103.614	87.0947	287.516	123.385	67.2542
107.523	105.297	58.1758	281.623	104.061	143.766
294.138	149.191	112.233	268.755	78.732	131.223
166.267	77.0482	66.9309	219.728	202.319	175.943
146.592	79.378	73.9941	275.184	194.756	119.267
91.2509	56.3927	95.1172	192.244	186.228	120.756
85.2806	57.6379	124.408	203.821	165.172	98.816
128.844	61.8224	63.4802	212.095	109.307	99.3305
79.2718	98.0861	108.43	332.605	115.76	112.228
108.509	80.6632	85.7569	167.415	186.924	95.2251
91.1244	87.0824	135.826	182.397	233.322	208.578
105.238	60.6288	112.768	317.73	138.441	138.067
169.436	100.08	149.196	326.251	152.848	97.6877
108.243	98.5012	83.4678	235.846	78.9732	134.234
145.444	92.6838	85.5568	267.831	77.938	201.575
136.646	94.9385	88.2433	487.964	164.823	90.7286
169.468	103.286	72.9295	350.748	104.905	111.473
152.27	96.8162	90.5769	380.218	233.527	58.9355
133.097	56.5486	89.5909	201.661	160.904	93.3055
112.252	76.6759	93.4267	316.971	124.174	87.0184
144.21	188.052	55.3048	230.321	168.61	88.4388
143.225	128.881	87.0865	269.328	107.14	183.992
120.236	86.0585	140.645	227.087	141.072	183.952
112.337	103.77	58.6995	228.287	107.464	92.9904
197.507	79.614	77.7225	539.566	131.722	111.518
177.352	102.119	86.6311	290.977	144.778	193.198
111.072	101.565	132.941	376.659	143.695	170.144
159.369	77.4919	98.2192	372.782	244.525	70.7933
220.388	80.2797	81.4716	428.48	127.604	346.368
131.627	95.5691	104.82	328.508	250.764	88.9134
215.655	102.912	71.0749	216.628	227.253	104.925
209.141	94.054	73.9685	494.394	163.844	53.6332
164.253	105.734	83.3277	276.468	511.456	114.993
118.264	98.1639	72.1347	556.658	240.293	150.628
176.718	121.452	60.8429	2153.34	442.445	123.072
194.275	65.6026	66.9023	499.333	159.674	99.0479
115.464	81.6436	92.5834	116.062	161.767	115.427
73.1959	91.6709	111.315	122.46	138.431	160.921
162.215	108.078	112.235	120.612	157.029	96.5408
191.579	87.5666	133.595	107.893	196.125	108.251
293.288	92.3557	154.727	101.023	135.128	106.383
356.17	104.947	140.249	117.607	149.217	119.733
171.399	87.8236	111.836	118.964	145.736	93.8425
155.809	101.135	95.6536	87.3547	136.435	82.831
203.937	112.199	119.438	93.5561	177.392	57.834
121.53	101.511	97.1648	101.928	247.18	84.4062
137.086	112.401	108.929	95.7098	186.132	64.5412
54.4464	125.983	114.494	86.2389	176.411	54.5
103.64	167.732	74.8019	86.8926	179.43	205.912
82.6994	121.387	85.0634	117.466	140.815	65.4999
87.9629	99.6319	81.2658	104.532	214.633	132.569
130.252	83.1682	101.034	151.005	172.697	90.7514
172.852	86.7458	84.4296	134.998	174.162	218.811
181.148	78.7483	114.306	166.081	214.45	114.452
143.031	101.708	101.314	180.641	225.572	138.313
99.9492	56.7984	141.441	169.503	163.368	102.805
140.897	103.024	93.0068	161.376	50.1417	101.718
222.408	102.717	87.4839	150.843	170.206	108.556
106.458	90.1946	74.1372	156.592	142.88	84.7803
101.811	101.424	88.9063	120.418	160.677	207.337
124.404	110.762	92.2786	68.1617	270.47	100.702
119.841	118.349	71.1341	104.209	210.608	91.5343
161.818	99.7549	69.6836	60.9531	210.001	148.615
114.64	86.6856	86.1138	92.8199	92.7571	87.4321
207.16	113.854	78.8638	114.256	139.57	174.631
219.66	113.765	103.366	101.678	182.231	175.756
172.066	108.788	89.8095	173.904	691.84	141.348
80.0686	89.5569	79.3084	88.1285	210.546	76.3483
219.786	146.26	58.7177	110.245	273.054	59.587
214.457	88.812	101.286	89.0283	336.192	49.2909
104.328	100	93.9678	103.538	385.452	111.864
193.49	90.3532	77.1686	82.6626	342.158	94.5761
214.396	84.3607	70.7477	79.6889	237.44	121.141
272.364	88.2783	93.5215	68.1063	330.514	72.6722
180.599	108.966	55.1001	106.189	288.417	128.843
134.86	81.3675	65.2449	108.666	484.601	122.396
184.861	88.3449	83.1009	84.4059	265.258	100.393
328.197	96.7239	100	87.3767	344.524	140.387
137.878	137.761	107.49	84.3211	329.377	115.21
105.624	112.916	84.461	75.4315	266.09	121.701
223.811	71.7385	70.2303	63.2476	407.658	91.0845
220.061	121.392	1275.09	52.8983	307.778	103.269
365.39	81.0932	112.102	106.532	701.35	67.0082
328.032	74.7639	105.346	66.4142	484.744	108.965
168.164	86.501	62.1581	92.0954	393.852	192.674
189.908	112.36	76.9459	75.4803	533.583	73.169
290.052	94.8148	142.902	105.567	164.577	93.6644
107.751	83.6933	95.9717	94.7825	86.0559	168.574
252.278	121.33	89.7071	47.6283	199.049	79.6849
129.061	75.3245	114.791	85.6931	141.497	144.231
189.236	87.5133	126.422	61.1048	72.1416	56.7414
193.829	103.635	101.157	40.7451	148.865	123.492
141.891	126.066	139.527	92.4661	81.4023	87.4244
163.731	95.6992	94.7264	82.0126	81.261	92.7989
179.668	103.031	102.696	56.4412	120.019	99.7424
138.072	82.9385	70.9867	58.8578	89.4096	99.6236
248.32	91.6421	106.909	60.2352	52.4548	141.157
193.9	83.5039	74.1862	58.3602	117.508	103.95
161.142	78.418	84.1185	101.992	84.5737	75.2084
128.661	98.1849	71.8309	99.6905	119.906	188.409
176.347	86.4395	81.7504	118.531	60.1598	178.582
192.043	111.958	93.4274	96.0058	91.2255	61.8405
199.81	72.1886	95.795	108.813	114.795	102.367
182.015	122.926	83.5393	88.7545	80.5062	120.952
185.735	84.1063	91.5279	72.9009	65.1581	101.85
128.314	113.304	100	100.041	70.1174	108.997
271.832	132.639	91.6909	77.7377	83.5603	158.889
207.12	110.067	81.1594	131.959	74.7718	150.225
181.576	102.961	101.638	210.631	55.9291	78.6292
154.426	75.0774	113.686	174.618	159.193	121.343
247.34	118.527	103.77	123.321	89.6063	206.713
170.031	89.5893	96.4572	121.777	94.2264	123.542
249.375	77.804	102.119	186.726	99.9333	133.984
162.665	108.619	107.651	160.558	116.671	200.504
188.86	114.919	73.5956	68.0253	78.8979	76.2
107.706	84.811	107.98	82.1467	105.42	100.226
116.323	98.6752	95.5691	139.972	136.104	75.2643
96.6292	82.9194	106.657	117.711	59.6469	110.789
168.174	88.682	81.8847	108.408	51.7939	136.515
103.989	74.5736	90.9125	104.952	84.0389	106.982
202.415	78.464	112.185	116.992	96.7609	56.7729
128.588	103.47	78.248	85.7576	148.175	80.8681
103.881	103.997	60.078	96.6284	80.7377	105.608
181.147	84.6275	67.7257	70.2355	86.1243	236.675
90.5923	86.0626	104.252	88.02	76.1322	187.017
191.204	109.732	97.7016	70.3143	213.422	82.4883
279.081	95.7572	52.2494	85.5065	116.779	106.3
134.061	70.681	106.288	98.8883	95.0133	158.882
133.311	93.7889	50.6082	113.702	102.83	136.136
373.343	101.605	124.686	122.339	82.4839	163.728
184.722	102.917	84.5789	83.7494	108.937	194.194
188.902	14.8709	123.99	90.5976	144.313	201.512
243.499	98.0522	118.819	113.073	104.338	71.2908
250.874	101.425	92.1778	91.9022	115.685	105.439
237.595	86.0241	101.999	60.4897	111.616	95.5845
151.427	125.176	89.3588	77.3836	122.756	72.7916
208.011	137.514	113.686	97.9919	111.138	165.421
363.593	131.256	62.4827	77.5128	115.004	125.023
217.044	93.1969	97.614	89.5332	92.1126	150.454
114.532	94.5546	100	64.0525	122.856	62.6462
357.144	102.661	96.4572	87.8018	127.737	178.317
345.203	99.7505	97.0356	103.129	150.609	210.565
207.095	89.9512	107.651	74.865	98.8826	233.603
210.333	118.849	93.273	92.7771	195.554	112.198
493.897	88.9451	68.1968	96.2653	184.688	104.188
207.938	84.7086	81.374	88.2476	149.783	94.9822
542.982	95.9872	106.657	57.2175	158.463	95.1545
207.4	86.7831	87.5048	57.0391	57.4629	185.369
126.969	109.468	103.905	72.7645	105.017	146.794
68.1709	121.71	82.7875	68.8868	136.288	57.7821
131.227	110.967	102.012	82.6106	101.934	333.86
86.6181	155.385	85.6806	62.4871	74.9241	291.232
119.046	134.498	81.7661	3	122.631	127.642
114.735	127.483	93.1854	4	104.697	125.455
233.145	85.9746	100.479	5	174.942	79.878
123.598	81.9085	100	152.572	74.1084	132.926
155.407	117.001	93.9325	131.789	96.701	149.304
126.062	88.4576	87.3085	128.755	58.1718	126.462
150.045	111.878	96.6209	73.5189	73.2734	105.671
196.277	83.3147	129.54	68.9375	118.522	101.461
241.094	107.56	106.416	99.2427	62.0741	68.8318
238.341	106.609	117.95	84.2302	86.25	110.85
200.475	101.575	96.4006	62.399	109.419	153.833
190.448	74.224	124.52	103.778	99.3366	119.46
145.427	106.994	137.99	60.1331	86.4924	105.647
204.255	58.1605	101.247	112.972	69.6522	121.742
200.428	76.3122	93.6264	70.2956	70.4033	112.924
278.882	59.0902	106.333	88.9618	64.9711	66.3648
214.816	81.8369	92.6218	115.327	73.0268	88.0538
142.318	46.176	133.401	80.2397	64.9946	90.6806
122.053	74.5933	144.076	109.887	68.051	128.995
193.117	45.279	117.644	113.575	106.811	86.9399
126.762	67.3582	110.361	61.7884	42.5708	71.7074
124.131	73.6041	72.7652	79.3853	63.9996	74.704
158.34	67.4643	84.6971	83.3487	42.8216	115.223
107.309	94.3042	87.3577	99.4526	52.1141	166.264
98.4923	81.2288	76.0285	63.7567	55.431	97.6652
122.072	62.8702	132.285	112.89	82.7854	137.013
110.943	125.862	99.6108	84.2488	55.029	107.225
139.69	70.3882	83.8892	101.999	76.6508	71.3576
111.299	53.5944	68.8731	89.3588	61.8455	112.464
94.2079	141.006	93.4394	86.0585	64.8028	116.312
131.86	109.421	124.412	79.614	52.1624	139.279
30.8109	98.5856	80.8087	101.565	42.6191	126.289
75.6459	124.641	68.5371	98.6844	68.5998	120.179
97.5207	107.392	72.7282	88.8461	70.9389	110.986
98.0687	99.1664	87.1935	68.1968	42.8373	125.017
95.7622	100.373	87.5055	97.5574	78.8189	155.468
82.9167	89.6373	80.2698	94.054	70.2023	107.225
86.2622	107.685	96.859	87.5048	144.552	90.302
60.2358	66.2411	97.4638	146.827	144.19	105.339
53.2604	112.111	138.684	64.8835	178.388	146.423
59.1573	106.344	112.053	78.4559	140.487	62.5507
65.2173	101.045	104.66	78.4537	112.757	137.167
62.5942	106.342	112.85	85.6248	87.8094	122.328
50.0524	104.553	99.3794	86.877	104.254	103.621
54.7919	77.6532	106.804	57.6376	92.5425	122.986
78.369	78.0455	108.763	72.474	56.1009	485.293
80.7108	81.2142	112.524	78.3731	89.3486	107.424
69.6338	95.5555	103.001	90.1863	80.4165	134.257
68.6578	97.9864	124.864	80.592	112.046	159.479
40.8988	87.4306	109.319	107.724	114.186	93.3614
51.0767	89.5134	117.119	77.8923	111.92	468.927
63.0746	82.8265	99.0719	73.5956	106.883	51.256
77.0901	65.6067	77.7848	74.9661	81.2079	83.9894
63.1069	84.4514	109.552	92.6838	85.6686	56.2086
37.6152	83.1252	63.4567	103.349	95.1357	129.185
58.3602	108.86	79.6398	93.969	131.922	117.55
43.0837	114.456	100.152	108.769	115.654	115.892
90.3406	127.748	82.8892	109.135	89.2813	90.0719
101.817	139.773	101.229	110.241	83.8899	167.504
46.1295	100.45	91.0228	71.4959	63.6813	70.1622
85.1713	133.304	94.3799	61.6913	91.5359	144.256
71.5798	97.6989	119.851	95.4785	45.3867	130.539
42.326	102.319	86.0284	98.803	110.171	95.0076
81.5564	67.8529	94.1301	102.536	98.8453	127.311
65.5638	91.5505	81.0112	113.003	112.736	422.418
90.2858	107.023	71.3497	80.5742	90.2622	112.508
92.1895	111.471	86.5611	78.9489	100.062	105.779
112.347	98.9825	86.3753	52.3606	93.674	129.758
111.22	105.304	93.8524	117.644	95.7603	46.3508
132.451	117.968	82.0138	126.305	72.4571	121.733
61.3207	85.7147	76.0575	157.383	73.1273	128.795
74.8406	105.785	85.2836	125.983	1119.02	79.0699
67.7462	98.9081	97.2801	131.673	55.0617	96.8321
59.6613	87.9658	99.7021	122.181	69.22	75.186
64.8695	103.153	93.2486	92.6104	88.8309	87.1227
68.167	86.5694	79.2321	95.4385	98.6998	138.564
132.583	86.188	94.118	103.407	78.2168	72.1713
98.4987	71.8557	128.881	89.4358	101.798	78.5649
88.8668	105.701	146.44	74.7943	123.646	81.1088
80.4723	92.5515	66.9272	112.666	103.996	100.341
62.2155	101.099	96.5822	75.9916	94.0645	540.325
197.366	65.0055	99.9314	87.4187	110.047	86.6555
88.8568	86.083	75.5441	66.1285	156.586	109.739
281.17	85.0687	89.2082	104.888	72.6969	66.1908
89.7611	105.648	112.305	81.2752	93.6898	64.5721
134.986	148.618	92.8672	82.1355	109.488	85.2423
64.8356	99.4424	70.6442	78.6219	76.7664	112.053
80.8311	74.9928	76.6335	100.851	79.4583	118.807
58.8788	98.6567	74.4443	111.515	50.8057	49.4033
110.428	114.793	84.1484	77.3829	45.9305	83.2972
100.032	96.0202	103.146	93.4897	112.811	73.1295
97.9287	104.161	99.1632	84.1567	90.1016	71.4238
91.6096	125.955	86.1789	103.289	98.1123	101.445
82.4703	88.0622	52.1061	107.028	77.8923	75.9284
73.7586	63.9488	131.139	92.7644	62.4827	339.669
51.4928	107.281	71.3813	109.318	100.975	42.5152
99.1625	95.8523	110.005	95.2652	97.614	90.2618
87.3106	92.3362	94.5012	86.451	100	137.991
94.8426	100.558	95.9672	110.048	74.9661	134.401
60.2472	85.5282	116.544	120.41	94.5414	38.3187
111.609	81.1684	100.98	114.918	69.5924	69.1673
69.0924	90.6675	104.138	117.713	80.2797	69.9958
87.9511	117.96	124.719	86.4707	102.912	54.4876
89.5599	79.8563	100	100.02	103.349	97.2675
98.2506	95.1217	121.89	77.5629	107.983	113.637
102.171	90.1682	99.0618	108.006	130.983	67.7858
87.8516	129.459	92.8275	93.8328	57.4154	123.377
113.592	95.4625	74.2907	76.4861	125.94	124.345
110.821	91.3167	90.0826	112.255	76.0404	129.526
104.816	99.9467	98.215	81.8588	68.0824	93.2647
94.8285	98.6005	88.9337	111.767	85.1034	186.296
112.614	69.1445	107.209	102.953	95.0983	111.773
99.2036	104.14	83.198	113.295	101.638	127.313
93.9636	81.5432	68.7834	108.145	89.0273	72.7253
145.257	95.9628	93.8514	93.4048	98.6844	102.295
69.8612	92.0785	78.9625	93.2917	121.198	54.8828
98.0724	98.6013	76.0809	100.461	122.08	114.746
112.004	76.4718	95.0531	113.218	110.055	101.286
119.174	130.361	113.003	110.574	97.5076	98.0091
108.824	101.542	96.0075	136.91	105.037	129.957
115.424	122.503	179.381	137.683	103.171	99.0191
76.1745	81.1098	97.5857	97.4189	113.662	107.936
128.605	105.362	102.473	115.264	137.38	90.6607
72.5193	118.465	99.6761	107.829	102.686	73.3281
77.6619	116.541	104.692	89.3379	129.264	110.749
87.3518	126.096	97.3781	78.8105	118.622	102.176
169.56	126.607	94.6498	115.752	137.995	91.5169
100.131	89.487	91.7426	105.849	124.077	78.2238
89.3862	112.541	74.07	118.019	109.211	131.376
62.6172	107	74.7598	99.6577	76.891	61.2304
82.1648	110.554	98.9736	76.9921	137.995	129.806
217.087	118.499	101.711	146.014	78.449	95.155
93.7874	101.169	98.7659	87.7677	121.11	130.562
84.9394	132.948	101.076	84.3395	120.681	62.5698
65.1078	251.523	82.0331	86.0276	90.1216	107.289
1635.54	95.871	75.2632	100.289	102.81	77.3269
138.225	108.01	66.0526	96.1247	109.133	89.0832
97.9842	150.368	103.568	105.335	92.7489	132.361
94.7932	69.9431	106.408	104.39	90.4122	89.0615
85.5005	116.298	95.6162	74.9452	92.4609	69.8769
109.666	209.555	80.0425	80.9175	91.2762	93.6114
87.104	97.589	103.669	89.2933	112.674	47.1422
128.881	119.617	98.9793	98.6895	86.451	111.169
104.264	107.703	84.6406	86.0969	209.357	85.2248
89.0273	141.023	95.0872	101.493	152.767	105.322
83.427	99.1102	135.308	77.2196	115.727	45.9967
77.4919	100.06	94.4211	98.4552	171.536	122.148
93.273	70.8494	88.0969	95.3545	330.075	104.687
90.3491	103.377	111.851	72.5881	241.112	126.99
82.0045	125.136	101.279	96.3597	115.458	110.68
141.639	132.156	124.471	90.1407	192.203	87.1133
52.3447	96.9628	100.126	96.0061	196.443	107.94
66.5714	120.386	113.258	105.374	167.958	87.948
108.963	112.388	110.508	107.629	135.668	111.63
82.4767	91.6301	78.7727	98.0522	222.897	91.2666
69.488	102.636	79.5168	92.1256	180.048	113.67
63.3309	86.0765	167.219	110.794	253.8	97.5
104.264	105.297	77.8087	101.857	167.845	157.435
100.975	106.393	84.5874	92.8956	82.3442	211.83
83.427	95.4117	97.3663	90.3268	115.703	150.842
100.08	89.458	93.6592	98.4869	118.865	135.167
98.5012	117.335	121.68	99.038	72.0503	220.638
88.8461	106.444	109.425	99.5472	90.2215	125.21
107.98	99.9396	83.2347	122.084	123.514	124.535
90.3491	82.0414	140.758	103.608	51.0915	264.797
94.5414	100.094	53.6173	120.091	136.522	99.5996
69.5924	102.264	75.9453	79.8459	126.587	127.28
97.5574	86.2826	84.3251	99.5455	128.374	266.075
82.0045	135.808	132.006	74.1069	104.603	144.822
81.8847	128.733	97.7229	116.375	51.1945	146.65
110.736	96.973	94.4901	108.055	103.232	132.337
104.937	104.09	80.3723	112.294	156.377	136.569
57.3964	80.5205	5034.36	123.731	69.3079	183.151
106.25	114.079	88.4856	84.711	94.5006	140.829
122.586	95.2903	133.54	97.4374	177.764	97.2577
112.483	92.6379	104.77	85.1387	171.018	159.896
105.38	123.916	98.2882	82.7119	146.888	173.939
80.4135	117.929	70.8444	77.7587	216.288	94.0135
74.9785	92.7473	94.6508	77.23	187.488	156.101
97.738	119.981	68.8377	72.2689	73.6651	122.867
87.1749	110.692	66.5777	98.9999	299.882	183.136
82.8742	100.432	45.683	104.032	264.813	161.872
76.7418	69.4904	59.4225	96.2262	296.299	114.426
104.536	78.9113	55.7583	98.4684	222.353	180.765
136.166	69.1345	77.8639	105.643	25.2105	1195.37
89.5626	90.2961	70.0024	107.318	242.539	169.127
90.3031	64.8789	79.0533	74.7942	239.131	141.679
92.6503	73.1113	67.4324	88.3718	251.786	102.536
120.136	119.357	74.9172	89.3365	271.66	217.375
137.817	72.1014	77.8737	109.053	248.828	154.788
133.051	106.319	83.4179	86.6043	284.514	349.383
222.614	88.411	116.577	91.5319	81.0562	94.6319
91.7283	109.057	105.421	78.2409	97.2969	145.095
146.024	108.515	80.3471	92.2429	110.56	80.544
117.635	102.831	90.1701	89.0523	272.7	167.346
85.7311	98.7574	110.191	90.027	215.355	129.755
123.503	111.4	74.5833	107.653	266.341	69.1573
94.3633	120.176	83.4273	142.421	61.1932	106.186
96.9998	125.14	140.889	94.1044	82.2574	61.08
85.5379	124.489	105.388	97.4412	278.409	194.494
102.855	103.956	128.98	82.1192	315.233	267.691
103.854	104.851	112.361	80.7172	260.309	155.213
93.7106		103.052	102.367	110.234	151.648
82.1445		106.912	93.1403	95.8579	168.594
92.7456		93.8717	90.72	182.597	119.42
91.8061		114.609	98.1823	163.316	321.993
133.87		104.087	83.9661	66.8222	146.628
109.046		91.8848	96.4342	61.0377	144.536
103.967		112.385	84.2196	87.8261	114.949
100		77.5137	104.018	169.284	236.109
114.987		77.6112	121.739	166.794	145.308
88.9386		95.2322	98.0552	166.27	184.57
92.7421		120.768	77.8556	79.66	191.995
64.0387		123.165	94.1211	239.819	156.532
95.2652		92.0642	96.1461	171.832	156.347
67.6907		136.951	112.781	185.749	172.602
84.6361		106.303	94.1146	87.4097	176.871
105.846		90.5694	83.5078	95.8579	123.596
84.1567		84.496	77.264	114.255	208.915
116.988		93.0483	118.117	127.838	156.348
110.483		112.645	66.5232	91.4402	119.986
119.725		131.205	97.1203	123.582	141.819
108.329		114.507	78.0461	123.739	151.56
118.751		157.296	112.303	105.759	177.424
93.133		129.572	101.723	97.9961	208.4
106.706		119.947	125.834	100.865	192.81
97.1715		104.913	156.148	116.647	293.214
125.265		114.64	126.957	117.724	228.457
122.741		110.663	93.9645	132.422	151.857
87.035		102.173	80.3838	120.805	107.48
84.2053		104.225	139.386	99.5415	123.418
95.0623		88.7492	93.4654	106.752	117.28
94.4101		95.0842	134.75	98.1817	157.729
111.804		68.1885	137.135	110.102	118.656
137.231		85.7484	121.877	111.045	143.611
124.009		103.584	95.3033	102.08	2023
116.754		111.849	125.482	123.11	118.516
98.7603		103.016	104.041	99.6779	80.1855
130.229		100.878	111.818	76.9035	181.023
125.81		91.5317	82.9168	99.2419	168.186
101.975		99.2443	85.2355	130.868	120.827
97.0876		103.741	4430.83	114.048	58.9809
101.274		94.7714	104.849	99.5465	187.511
94.1215		105.298	127.72	88.8444	103.465
133.39		142.444	119.484	74.0116	316.674
114.517		111.554	93.0264	108.386	100.632
110.527		152.307	116.375	118.183	164.218
104.628		130.701	109.77	74.7253	124.564
94.0432		134.085	104.766	118.981	77.4044
105.303		98.9456	88.864	85.7403	121.184
93.3643		87.1467	65.3784	86.784	62.34
116.504		91.3394	91.3625	68.6291	128.431
91.8674		77.5925	74.0633	84.9987	94.5439
65.5295		91.4752	79.7259	105.672	108.6
90.6118		100.311	94.2985	93.4132	166.885
88.3669		75.1118	54.4081	87.7776	85.4141
112.864		92.7844	73.1805	158.148	120.315
97.4936		89.7354	83.792	115.688	163.167
74.0432		61.4061	61.8031	94.765	119.386
75.6979		106.338	70.0228	91.6349	102.903
76.5671		95.0787	58.5624	100	70.0868
110.121		84.0834	58.6398	112.756	167.869
129.355		98.0888	54.7668	78.154	119.611
124.194		102.723	77.3719	107.267	158.49
134.774		80.8615	76.4415	76.8262	136.806
92.297		132.232	146.063	108.697	67.2754
93.8558		76.7779	100.156	105.712	114.973
85.0583		91.4304	115.305	90.7774	136.536
88.3838		79.2827	82.6041	137.562	56.5789
115.717		100.328	65.8599	105.153	163.332
115.127		109.605	92.3424	84.6661	174.527
110.841		88.6276	65.5518	101.324	94.9859
68.9224		63.9164	152.821	86.498	61.4827
66.0225		90.2464	96.5368	113.977	145.839
77.8429		64.9037	114.017	141.338	93.2814
78.1442		74.36	90.4432	79.8043	188.5
77.4199		113.738	90.5007	86.5407	1017.09
75.5816		103.499	119.134	103.236	135.572
104.241		113.192	95.2079	118.178	107.21
102.878		134.967	66.6825	109.28	89.9226
116.94		69.2947	64.3062	93.0148	109.172
153.625		105.64	56.2973	95.3895	88.914
116.902		93.7497	92.5084	101.792	221.855
116.773		78.6396	65.7626	115.795	174.578
90.3966		124.073	58.4468	114.815	172.574
114.648		99.8908	55.811	117.581	89.8818
94.8073		83.6198	65.0951	84.2709	133.451
115.115		71.4416	89.8662	92.7508	83.85
117.755		57.6721	61.6477	108.052	138.104
97.9571		120.933	71.6761	86.472	157.546
91.638		105.931	84.3855	80.4197	135.636
88.6802		95.4084	111.785	81.3091	198.333
115.45		133.341	120.772	89.6359	188.845
81.7569		93.2704	100.625	78.8858	277.315
90.4743		95.0302	128.915	105.748	151.165
91.9268		82.0054	100.872	97.0197	126.604
128.745		91.659	107.085	75.1673	65.4817
98.6006		102.581	102.486	96.0548	52.0627
81.415		69.3161	79.0189	64.498	86.6576
101.009		90.6871	117.504	72.2078	53.8799
104.516		67.9454	132.127	92.2255	65.2618
105.556		79.1239	185.416	91.66	54.4627
88.0205		76.7738	74.6847	92.6959	52.2289
99.4034		120.825	120.965	58.3606	113.332
124.461		95.9652	119.759	105.217	180.118
95.0228		94.6704	108.853	76.7271	90.0886
95.613		111.394	149.999	88.0233	108.736
83.119		101.631	136.288	77.7669	94.4568
88.0021		118.055	121.004	64.1379	137.269
105.659		119.453	108.296	85.9252	125.631
111.186		105.842	82.3881	111.582	85.1523
111.204		86.3766	66.2343	130.587	103.449
48.8996		82.7989	91.7141	120.772	65.0652
102.269		120.984	98.4545	97.4227	74.4965
100.198		85.4139	85.0978	79.8981	90.0878
89.3669		116.223	88.1106	89.7427	82.6652
98.7476		75.4917	95.1624	94.2254	101.992
106.917		98.7278	86.6013	111.885	62.5689
81.0828		77.4951	101.162	100.883	91.3277
102.312		88.0832	95.5255	85.1263	122.319
94.0008		105.312	83.2322	54.6711	118.057
86.5887		107.502	136.427	101.711	112.422
87.9403		111.834	122.717	103.428	59.2942
90.4273		79.3618	147.139	90.9197	67.4429
70.8035		72.0068	105.216	97.8969	64.6041
115.827		97.2769	108.12	49.4281	97.1449
28.9384		98.0014	120.343	89.3913	50.5839
97.5923		87.2869	137.596	114.127	77.527
117.032		109.034	112.166	77.98	67.3936
112.753		120.257	118.009	100	86.9796
124.467		145.371	132.843	111.728	74.4615
93.2745		107	106.908	68.5397	115.198
123.33		87.8236	112.56	81.9488	114.324
80.9687		86.0055	99.6449	91.2062	117.242
93.9598		99.5681	84.2993	96.9269	101.781
97.7994		90.1378	112.93	104.419	67.4838
88.5985		95.3624	95.4724	136.548	116.86
109.638		127.963	106.967	113.07	58.5466
76.6328		115.814	81.2761	111.39	135.694
69.7456		175.769	74.0217	66.0846	163.031
84.5502		110.518	103.086	98.8376	83.7935
138.601		85.3014	100.591	110.748	77.1182
113.282		105.443	92.2733	99.7384	86.442
115.603		112.428	135.313	94.8422	95.1841
93.1225		106.286	78.9068	94.6832	108.481
116.029		116.93	104.543	99.6784	98.5919
110.381		86.9148	83.8849	88.8829	70.2751
108.402		127.019	116.801	96.0785	88.1113
98.5974		130.564	110.611	77.3416	70.1016
90.5808		116.499	97.2926	97.4615	63.5008
90.2617		125.54	111.234	118.208	80.4922
96.4833		98.1236	84.814	113.515	101.593
82.1382		96.4154	102.084	107.531	118.548
91.695		95.7738	111.644	96.9454	131.272
88.25		97.2985	77.7565	99.0703	53.4474
113.564		102.575	99.6716	103.195	97.3194
100.186		94.0225	64.2715	77.5391	67.616
93.616		118.777	82.4295	77.0782	110.364
95.123		116.578	131.825	90.5927	67.3358
82.7981		115.913	128.246	123.494	112.116
94.7393			45.9099	123.832	133.611
96.3797			123.982	61.5393	103.481
72.4917			104.438	85.543	153.785
75.2682			85.0517	93.4217	98.1935
100			89.2843	78.4471	102.835
91.8979			85.7748	108.826	139.306
98.7858			91.5107	107.958	82.9391
105.924			94.2502	105.937	94.8608
92.3485			96.4108	71.0449	115.922
79.2473			79.4361	72.3276	96.3313
84.0805			112.005	82.8545	116.985
65.8719			110.427	103.554	91.6417
73.9511			108.134	100.063	90.1918
85.0966			85.8919	101.002	102.088
86.4024			102.687	99.0132	84.5636
97.9691			105.403	93.1419	101.97
84.0721			137.542	105.332	129.811
92.5864			118.107	89.5554	146.575
89.2239			91.3687	90.5341	72.4969
73.5833			71.4216	101.42	72.8078
79.6178			98.8864	140.585	86.4552
70.3358			89.9481	137.943	116.904
73.9596			95.335	99.7254	121.454
83.7171			104.928	120.865	94.1125
94.7583			128.839	93.9986	96.3319
124.431			96.8835	74.5965	104.198
100			144.331	124.494	72.531
105.029			131.335	109.491	61.599
107.368			107.506	78.4046	138.658
111.227			102.954	110.464	42.5048
89.5856			119.275	75.7645	94.5709
92.4487			83.1022	76.5537	160.885
98.2607			108.71	124.589	51.1947
76.5132			90.8453	98.9002	150.572
86.5085			124.474	105.53	64.9941
126.726			102.322	83.7186	63.1681
100.948			87.3531	130.767	93.3217
108.763			115.339	83.566	96.4064
100.028			90.9944	89.1683	239.338
118.455			101.272	106.521	171.194
109.245			81.8611	50.6484	152.041
124.446			95.3233	80.5965	134.818
109.378			97.3397	105.184	137.707
93.1539			109.557	86.7306	115.897
79.4529			139.172	111.064	119.325
64.6221			117.333	59.7728	217.56
105.217			127.365	126.791	140.985
101.857			123.06	88.9454	126.397
122.089			98.8005	121.9	176.58
115.989			120.898	91.5766	120.762
90.3396			123.833	97.6296	78.3983
76.3574			144.903	112.877	115.369
87.1374			112.877	113.12	123.885
88.244			109.115	121.024	116.282
96.8055			142.108	94.4558	152.786
110.798			109.048	106.607	96.1227
133.348			118.295	84.124	129.323
82.2608			95.6169	104.071	118.803
132.285			119.269	102.226	92.1874
151.641			63.7607	94.8151	158.107
102.685			82.3561	99.7095	111.752
91.6906			81.9053	72.1791	96.417
131.778			87.7356	110.033	103.894
98.1013			115.33	81.9233	137.065
79.8549				108.353	114.636
65.6527				163.837	120.317
123.774				93.7605	103.587
138.565				101.932	135.589
84.0219				125.337	129.843
68.4759				74.5653	70.0587
87.3545				77.8718	173.886
121.293				95.2445	149.634
87.0998				188.359	90.5603
57.0392				88.872	140.016
62.9928				93.3494	157.514
60.3557				107.134	130.478
68.61				117.851	126.029
60.7915				98.2964	138.849
107.713				96.2022	80.6491
77.7842				101.445	80.8759
71.5553				74.3376	138.811
65.5768				96.6483	91.353
90.8092				88.6116	131.855
101.439				84.1865	76.6996
114.835				89.5213	140.245
101.443				120.776	110.673
83.5548				97.0772	126.668
114.031				82.6155	546.359
97.7607				81.2186	174.587
123.648				89.9793	108.741
98.0779				107.772	144.908
129.432				102.642	101.321
114.835				99.8751	97.6725
104.46				132.478	136.409
105.995				91.3982	95.2202
104.394				83.8566	119.349
95.2133				89.6587	171.048
96.8729				81.8565	51.9558
107.342				98.0794	99.9696
99.6267				103.831	124.207
113.566				92.1401	98.9408
49.6236				96.6881	138.48
102.228				116.361	128.145
106.141				92.7949	136.677
86.2593				150.709	54.235
99.3306				78.4502	99.6432
76.1952				170.227	92.595
98.1006				92.0457	130.039
74.8585				93.644	144.267
85.919				70.3062	130.787
91.1855				34.2817	78.18
93.1544				111.178	94.1395
99.5498				100	128.777
132.062				97.6987	65.0333
79.3047				85.0484	137.228
118.13				117.058	80.103
109.171				83.2354	65.2688
134.185				81.4262	109.663
104.533				104.422	137.867
128.438				100.519	177.856
111.142				117.191	194.034
141.857				91.9383	246.891
96.6142				95.0595	190.272
109.959				90.7892	267.021
110.64				93.6255	269.123
97.888				108.947	63.5943
128.359				139.685	104.875
111.062				146.901	194.761
97.6526				83.7428	214.976
113.235				83.6683	282.303
114.786				138.092	96.071
84.3648				90.565	120.37
91.8127				92.2853	132.313
98.6093				85.6006	132.282
111.235				103.754	234.622
94.1517				44.9426	299.216
83.2084				77.3496	127.15
78.5727				74.5742	283.894
96.6889				181.007	86.8241
95.8222				130.349	165.797
87.7655				89.1468	260.57
83.5045				114.581	180.101
99.0828				114.996	215.817
103.744				75.8261	140.209
85.1254				36.3883	116.105
85.8473				63.6174	134.757
92.64				106.2	290.115
56.1515				60.1372	215.874
114.731				103.707	188.191
110.01				86.7747	121.968
115.777				88.248	161.713
82.4816				90.6472	155.138
96.6943				110.021	132.407
90.36				85.4111	165.835
97.3206				94.602	147.531
109.449				75.5202	192.586
98.3517				101.785	128.535
83.0153				118.97	181.421
76.9072				167.759	156.744
101.946				79.0467	234.782
104.035				85.4502	145.569
108.166				83.1561	155.494
77.4344					185.177
92.9924					208.553
101.818					161.065
103.341					336.742
102.594					407.946
88.9723					342.423
82.9974					204.306
111.015					135.474
114.654					139.294
112.83					224.002
82.9969					171.173
86.791					95.0904
111.142					128.437
83.157					128.521
96.6125					130.952
93.608					100.25
87.3248					200.679
73.5692					120.954
71.5435					132
115.842					130.287
110.817					209.405
103.17					138.841
87.011					197.3
101.589					139.564
142.701					171.044
113.681					157.965
134.382					189.112
96.5073					192.757
129.922					126.419
105.041					163.302
99.9258					257.05
105.284					118.878
97.7622					259.866
117.564					136.263
86.629					159.312
95.7094					191.722
102.984					664.8
97.3289					268.129
153.43					215.78
113.949					138.255
95.3948					148.001
90.5632					131.281
89.4292					127.724
112.255					128.023
101.316					216.483
125.225					102.052
69.2092					111.851
137.698					175.427
156.051					104.771
103.519					293.679
90.0748					83.8233
86.6445					126.576
93.2243					170.133
81.2993					172.929
71.6092					184.217
120.291					182.353
98.2785					206.758
76.6633					259.143
88.8669					146.415
120.516					162.027
79.1951					154.816
90.4897					150.071
103.534					115.395
130.575					127.496
117.89					179.127
55.3567					104.388
74.2861					188.511
78.3745					59.2694
90.879					146.14
130.588					140.327
70.9531					122.692
106.407					179.181
88.4528					179.798
78.4836					195.198
96.5944					152.639
90.292					241.51
92.4054					135.588
102.336					99.0086
124.429					125.298
91.8183					112.349
104.039					95.5199
96.2045					128.011
123.117					102.743
118.679					217.23
114.411					175.67
98.2304					185.625
75.189					316.334
138.422					156.002
98.4994					235.596
92.7033					99.0293
99.3493					88.1661
85.5975					124.984
109.061					104.415
96.3292					110.175
113.069					156.93
100.184					148.976
118.601					197.28
103.942					96.8499
90.3033					54.3788
100.928					93.7612
99.5662					142.102
98.8492					135.028
112.303					109.553
105.138					122.867
91.0158					409.044
101.583					160.198
110.532					497.04
88.855					110.575
80.2168					164.022
105.292					121.041
106.677					160.083
89.5437					132.442
90.3974					99.2557
91.2575					151.568
61.1318					118.956
28.5464					153.123
86.6381					163.942
87.5665					400.576
126.134					103.209
142.232					84.7697
37.8113					122.698
114.972					205.261
118.662					129.834
33.6671					154.732
95.1905					198.895
69.2304					118.879
134.03					127.242
60.8802					140.431
19.2594					180.518
52.0667					139.316
116					121.37
126.734					153.051
65.1936					115.239
76.2953					95.007
17.5802					117.779
37.001					114.537
7.89951					123.485
106.205					118.843
94.0919					117.54
56.4077					170.438
126.743					174.22
140.268					92.9737
119.251					135.536
23.03					177.897
28.6381					197.859
87.1042					221.039
88.5797					216.037
69.9631					94.4345
105.878					149.667
39.8403					118.585
70.4926					219.507
132.227					135.183
87.5674					94.571
43.9169					114.218
130.21					122.53
42.3831					262.686
125.732					53.8762
144.563					101.979
112.61					50.6453
117.141					240.303
62.2915					78.5257
42.6892					56.8008
18.2517					178.715
24.905					64.8116
114.565					133.882
92.4558					81.8718
142.977					113.074
64.1577					86.7104
62.4518					91.0158
113.326					49.5549
90.916					58.3645
132.37					78.2749
121.907					61.4802
39.9139					80.6172
127.554					72.3965
96.2253					114.116
147.655					259.985
148.418					11.2735
76.5578					100.237
14.2899					124.118
30.1867					113.187
28.0951					128.928
8.63948					33.636
131.66					126.891
39.9508					64.8382
125.792					60.193
125.054					62.4216
42.1949					69.5912
101.544					106.018
104.163					55.4693
62.3145					116.387
32.8578					82.6702
69.085					75.9615
28.3789					218.518
63.5123					74.8452
103.638					94.4527
42.4819					175.389
50.9997					61.167
93.5485					57.9229
30.6509					94.2415
54.3653					151.33
64.796					61.1321
115.37					186.129
20.5411					127.523
64.5697					102.328
81.3291					32.6846
32.5537					167.543
86.3299					97.9032
9.87037					80.7988
11.1504					159.166
20.7081					86.4883
109.977					243.928
10.5036					137.878
34.7518					18.0219
117.742					187.049
45.8073					150.248
116.691					175.24
90.3673					127.613
119.344					165.503
78.6862					186.169
138.072					120.211
140.82					59.1508
35.8307					161.639
77.2814					195.849
11.202					75.379
113.475					190.609
66.043					197.526
26.866					116.452
47.5136					160.8
146.944					210.326
68.0131					126.274
48.5353					165.598
32.5101					133.483
52.6177					130.738
132.077					193.519
103.833					100.755
95.3347					177.909
119.84					44.0392
15.5113					233.222
68.6763					154.984
27.1263					124.184
10.4776					151.233
130.544					196.047
44.8772					143.573
39.4004					194.602
36.2373					157.384
68.1766					79.4584
121.299					122.657
104.471					164.982
107.952					143.024
11.952					152.296
105.917					14.3511
104.583					111.8
120.478					28.3896
110.812					171.209
11.9984					181.714
39.5236					192.762
82.6126					187.034
129.129					90.5473
33.16					190.031
94.2361					126.195
145.401					170.541
25.7653					182.376
87.5597					30.4306
55.9944					197.588
143.134					98.3752
118.67					106.367
72.8721					208.691
143.44					13.0399
10.5598					131.843
89.5716					115.001
21.2155					144.886
146.76					172.665
40.1869					28.2096
69.1872					168.061
55.1862					203.639
123.631					203.623
63.238					92.2357
71.7078					22.5353
87.6504					160.561
37.522					135.07
146.225					202.689
41.7245					78.0726
147.414					143.482
137.544					74.5136
95.2322					221.245
123.246					67.1785
99.3229					165.34
43.9859					227.985
73.3153					151.699
99.0632					101.622
45.9951					133.898
149.174					163.555
9.77416					181.447
114.233					207.437
87.7273					63.7541
120.729					151.738
97.9712					146.918
49.0853					62.8154
					59.9126
					210.605
					90.0464
					171.951
					171.358
					169.736
					98.374
					139.589
					114.122
					65.826
					73.017
					112.944
					59.2858
					55.6414
					65.3512
					111.475
					181.69
					115.637
					144.447
					168.535
					88.9339
					74.2249
					79.2083
					68.7315
					106.549
					97.3899
					55.1243
					113.308
					240.778
					69.6855
					108.373
					229.484
					190.921
					102.531
					189.506
					132.117
					187.087
					135.502
					85.6243
					152.185
					31.5589
					48.6295
					155.984
					56.5594
					126.47
					79.352
					55.1212
					107.79
					46.7729
					111.633
					97.3956
					51.7577
					85.9628
					137.174
					116.028
					63.3737
					154.248
					136.082
					194.413
					90.4167
					87.9838
					75.9224
					54.2367
					168.989
					125.999
					80.3112
					114.413
					89.9397
					48.8751
					55.0317
					153.522
					111.111
					135.889
					197.629
					143.799
					59.4275
					87.9361
					140.149
					65.8976
					177.469
					108.479
					49.36
					198.661
					47.4721
					65.8305
					77.7105
					233.266
					120.239
					69.8798
					32.0196
					136.348
					178.599
					117.425
					83.1503
					59.1111
					158.526
					44.8397
					110.011
					98.3177
					65.9389
					61.1865
					132.42
					41.2514
					98.9762
					41.3802
					103.682
					98.0826
					111.515
					112.675
					106.979
					89.0453
					91.5077
					27.9242
					56.5466
					37.8883
					161.59
					88.0542
					68.4258
					58.9653
					86.5702
					95.924
					75.3144
					81.4719
					105.661
					58.1655
					65.3126
					60.1013
					101.073
					104.483
					141.688
					103.823
					110.636
					73.2427
					62.8141
					105.046
					80.1708
					96.9962
					70.4488
					105.56
					73.4096
					221.351
					73.0645
					25.4853
					154.901
					83.0603
					51.4559
					104.15
					103.844
					107.528
					170.722
					151.525
					145.225
					98.8272
					168.907
					68.2443
					118.381
					48.3431
					106.025
					50.5335
					76.3754
					163.731
					105.948
					121.943
					65.2123
					104.881
					116.805
					124.397
					42.6997
					55.3638
					129.204
					31.3903
					93.7401
					42.3877
					32.6226
					26.3071
					99.768
					145.723
					134.334
					47.3676
					90.5071
					103.458
					55.6932
					94.6386
					64.3279
					172.253
					85.9076
					129.775
					99.533
					104.534
					49.7951
					92.3347
					132.863
					127.829
					61.4147
					104.963
					68.0368
					127.102
					102.44
					64.7841
					48.5839
					91.3211
					67.3115
					117.003
					58.2196
					94.898
					68.025
					114.946
					105.861
					121.926
					102.198
					65.3216
					84.2353
					112.345
					102.805
					113.704
					116.813
					101.346
					119.514
					138.933
					112.785
					99.771
					157.016
					74.4042
					63.136
					72.3601
					108.52
					106.247
					143.189
					99.4871
					115.826
					159.555
					161.559
					141.45
					183.728
					104.001
					101.448
					134.502
					191.281
					149.749
					138.117
					153.306
					93.6707
					155.381
					89.7267
					80.297
					115.235
					142.008
					84.0882
					103.939
					121.777
					153.205
					124.379
					95.2141
					146.537
					121.492
					132.543
					64.9436
					90.1244
					118.556
					89.1272
					123.635
					119.748
					153.804
					145.599
					155.585
					73.1951
					82.963
					95.946
					84.1999
					79.4985
					68.7088
					90.5397
					111.619
					112.726
					170.251
					152.788
					144.411
					105.433
					176.878
					118.855
					127.527
					88.7193
					77.6738
					67.2437
					87.6173
					66.2831
					63.3093
					80.1792
					54.658
					104.559
					50.8724
					95.9913
					66.6329
					79.6412
					128.59
					99.0389
					100.935
					74.1505
					101.838
					104.359
					97.9625
					89.4507
					70.9539
					66.4559
					64.5407
					78.7526
					95.6606
					88.1791
					81.6852
					71.2359
					118.801
					94.8091
					87.6707
					96.3171
					47.5927
					52.09
					47.9234
					81.8662
					69.0043
					66.5624
					100.13
					65.8694
					100.023
					108.76
					73.8617
					100.852
					60.1027
					69.2665
					70.1805
					59.6325
					96.5881
					93.8823
					68.5482
					62.2551
					85.3166
					87.3133
					70.5293
					85.1679
					49.987
					68.314
					55.6653
					67.354
					75.8
					67.8927
					91.3955
					73.3552
					99.059
					112.304
					91.0976
					85.6173
					49.3796
					41.5644
					89.0115
					74.0759
					112.559
					59.8968
					85.2449
					67.6729
					84.7095
					77.3683
					89.4337
					92.6277
					60.278
					64.2106
					68.3668
					82.4905
					85.2203
					89.3803
					65.6787
					77.3881
					93.6155
					74.7163
					97.2161
					65.7026
					51.5075
					81.241
					70.6905
					72.2516
					77.5676
					72.096
					79.1864
					69.5997
					84.7564
					73.9134
					93.5619
					70.3267
					95.5597
					57.6885
					95.8127
					71.6154
					77.4815
					78.63
					73.4299
					76.1347
					99.617
					102.42
					74.6104
					106.131
					121.778
					100.252
					110.594
					76.5208
					90.5861
					85.7059
					96.9488
					135.575
					104.31
					122.884
					76.2662
					94.4637
					101.531
					112.77
					86.5219
					79.0503
					107.334
					103.537
					76.0868
					145.806
					115.067
					116.27
					113.617
					95.9643
					128.12
					89.8715
					107.31
					132.242
					110.863
					129.155
					105.739
					125.668
					103.266
					109.605
					131.711
					142.584
					137.565
					121.619
					137.062
					93.2435
					97.3151
					133.273
					85.1506
					69.1339
					98.5474
					118.167
					130.026
					104.223
					147.2
					115.014
					105.381
					69.4458
					93.3497
					69.2317
					55.871
					86.7034
					85.6617
					81.0905
					93.3586
					105.607
					129.604
					88.2441
					95.743
					72.4782
					76.0643
					77.728
					83.2908
					74.5393
					72.6608
					87.7356
					95.332
					90.3106
					117.544
					124.689
					104.049
					100.349
					75.3842
					62.1565
					84.0546
					92.7002
					108.997
					86.1458
					79.653
					80.0846
					92.5867
					103.679
					91.9934
					114.954
					80.3815
					91.5358
					60.8345
					93.1165
					97.68
					99.4464
					85.1759
					72.7713
					100.294
					79.1947
					93.951
					117.215
					108.634
					89.5606
					55.4253
					80.0888
					125.067
					73.4631
					96.4145
					63.7792
					111.434
					97.6743
					94
					97.386
					91.799
					67.7639
					67.1125
					63.2484
					121.843
					80.884
					87.0203
					82.2789
					87.2658
					102.458
					86.4573
					116.249
					108.27
					75.8791
					81.0521
					95.7804
					123.516
					76.5214
					95.772
					89.2713
					85.5289
					104.999
					130.205
					111.66
					99.3917
					76.7594
					83.1986
					88.5319
					98.6377
					84.7158
					89.3239
					66.2536
					67.4928
					73.7518
					84.7724
					114.835
					119.842
					92.4278
					82.4291
					80.1737
					92.7654
					75.9212
					89.634
					100.592
					81.7471
					78.4229
					111.162
					117.821
					82.6099
					80.1978
					99.7928
					93.4988
					87.8721
					95.0257
					79.3763
					59.4784
					54.02
					43.787
					36.5446
					49.6759
					65.704
					63.1458
					59.7
					47.1547
					55.9069
					65.2921
					62.5797
					71.167
					38.634
					63.9891
					63.3715
					54.1734
					65.5869
					60.9804
					72.4008
					67.9872
					64.0422
					53.9298
					78.365
					79.4555
					48.2395
					65.5633
					75.6609
					95.8878
					92.6801
					110.175
					93.1423
					68.4345
					89.6014
					55.8564
					60.8667
					78.0898
					49.0011
					66.6703
					66.2456
					50.2391
					83.6242
					56.3723
					74.2827
					62.3603
					66.7752
					57.0224
					46.6308
					76.4486
					55.7805
					68.796
					72.1166
					72.2478
					103.767
					86.3932
					81.7545
					57.9563
					73.1984
					72.505
					62.3689
					68.1335
					49.7058
					52.4451
					75.0327
					93.5585
					100.098
					80.4814
					90.2636
					63.5163
					59.5173
					52.5554
					50.7239
					62.0377
					40.5964
					47.2839
					72.2911
					62.5309
					57.5543
					59.5798
					60.4199
					70.568
					62.7673
					68.1094
					91.9241
					82.3884
					42.32
					67.2643
					54.8323
					51.4236
					71.9794
					39.6719
					74.3504
					58.9502
					126.74
					107.072
					40.4231
					100.655
					131.443
					97.3667
					148.266
					75.1341
					141.873
					97.8444
					88.7383
					103.659
					84.3143
					56.7915
					80.0348
					124.942
					120.331
[truncated: 1,585 more rows]

## Sheet: FIG2A
	nAIGA							HC
IgG1	1.5755	1.1924	0.8382	0.80625	0.17005	0.72025	0.02565	0.38125	0.33795	0.30075	0.41685	0.34285	0.4152	0.2832	0.3414	0.4081	0.3858	0.3874	0.35875	0.3938	0.2996	0.38725	0.37295	0.66735	0.8368	0.32345	0.32345
	nAIGA							HC
IgG2	0.7974	0.1699	0.5994	1.0303	0.1622	1.2167	0	0.2283	0.20005	0.33205	0.21575	0.2017	0.23925	0.49495	0.18075	0.18865	0.2202	0.5618	0.1856	0.1806	0.15835	0.1554	0.27685	0.1401	0.26895	0.19275	0.19075
	nAIGA							HC
IgG3	0.43577	0.13897	0.07687	0.36789	0.02027	0.03657	0.01107	0.5913	0.28115	0.49725	0.19795	0.6266	0.55475	0.2448	0.6018	0.3092	0.2285	0.64555	0.20875	0.1892	0.71245	0.3539	0.86625	0.244	0.2804	0.34035	0.18635
	nAIGA							HC
IgG4	0.35732	0.58262	0.45682	0.36812	0.68152	0.31972	0.48572	0.3214	0.18435	0.17335	0.1726	0.167	0.2555	0.15655	0.1288	0.196	0.1766	0.1348	0.10625	0.12105	0.13085	0.1719	0.1341	0.2493	0.2381	0.1416	0.1341

## Sheet: Fig2C
	nAIGA							HC
Igk	0.632883	0.0793833	0.265783	0.732183	0.0450833	0.672083	-0.0659167	0.36705	0.44955	0.3833	0.426	0.45815	0.5282	0.30305	0.3671	0.35055	0.2183	0.27665	0.6944	0.3395	0.3544	0.3455	0.5245	0.45845	0.2996	0.35225	0.79525
	nAIGA							HC
Igl	1.17497	1.05187	0.922567	1.11387	0.726767	1.28217	1.20457	0.7796	0.6994	0.90365	0.843	1.0324	0.67325	0.63475	1.1688	0.9402	0.58875	1.65425	0.8185	1.23575	1.0574	0.83715	1.19075	0.92695	1.6266	1.68265	0.857	0.93925

## Sheet: FIG2D
GYROS.RU..PMT.0.5...GLYCO	GYROS.RU..PMT.0.5...NON.GLYCO
7.35231	16.8243
7.89258	101.694
199.562	154.013
160.258	63.0572
126.901	91.0722
115.898	107.464
160.183	53.427
132.714	92.4199
2.32685	78.2144
1.11735	37.2534
12.4243	45.7089
154.763	84.6535
1.04043	25.7981
154.692	49.1746
1.17802	22.6504
1.23227	19.2505
223.615	103.586
118.328	71.9913
112.053	89.9958
1.55061	30.1203
9.13885	45.2357
2.01884	59.1946
1.45577	36.5832
1.29894	20.282
1.54075	25.1034
1.92905	59.7365
0.742631	24.3046
0.695088	23.7582
0.737507	11.8377
1.34181	19.7685
1.71444	20.8352
1.26401	19.8672
325.492	176.837
207.72	111.828
378.557	217.62
208.82	93.9391
165.412	106.419
138.087	156.391
174.149	159.684
126.85	73.3148
130.126	181.654
153.94	133.518
283.811	215.944
156.727	71.7465
128.698	130.398
147.726	101.197
320.225	230.396
356.701	197.908
133.025	60.7325
152.765	102.627
259.027	161.84
341.727	96.3636
163.951	145.125
140.19	311.321
147.215	180.69
175.584	113.227
130.398	59.5975
126.781	127.281
255.199	195.435
132.02	125.686
155.344	117.459
239.156	151.213
324.608	191.321
304.464	134.326
294.463	243.336
234.015	193.413
245.8	197.354
208.286	99.5244
127.216	168.701
268.474	165.216
176.136	104.6
331.71	103.969
244.568	160.386
147.33	212.054
178.274	124.496
152.629	227.998
274.479	100.076
142.429	163.254
261.133	195.771
123.929	87.2318
130.441	101.51
123.713	56.9906
114.605	42.0626
221.901	159.648
128.458	132.669
212.65	111.272
146.905	90.523
131.92	67.9552
200.887	70.5741
156.085	47.5454
4.81946	11.0714
174.904	160.677
336.815	77.4779
143.727	70.3297
286.995	84.1321
160.819	103.793
190.921	195.723
190.825	96.6387
9.86181	14.2752
199.718	53.6764
187.47	40.8517
170.887	84.1814
2.54543	1.10225
112.731	94.0098
252.015	119.172
144.629	68.3034
211.474	186.219
205.409	116.675
134.178	42.0319
166.376	112.89
226.027	163.014
153.556	119.019
152.336	57.6113
123.811	62.6181
141.461	48.6376
177.097	119.249
127.464	47.3392
176.696	102.415
154.732	82.856
156.98	84.353
211.771	31.8875
120.563	75.418
124.749	78.609
187.971	75.1946
115.513	62.4422
1.53893	30.6619
1.28495	90.5438
1.94258	102.316
1.5085	26.9629
239.815	66.5019
2.82095	86.5626
1.85606	28.3621
123.201	54.4134
246.999	128.622
9.9446	68.8169
127.993	115.41
112.07	54.0623
135.468	84.499
211.11	88.1885
2.69773	69.6917
144.694	103.78
205.535	94.3396
135.256	73.3393
215.321	76.6051
121.54	78.778
162.526	49.2737
235.892	109.828
190.322	176.889
112.383	47.4685
243.279	143.573
120.558	98.1031
146.236	77.2623
177.764	55.2588
321.804	99.5699
155.134	119.675
255.97	96.4219
185.512	38.2012
233.649	101.74
123.112	103.443
161.815	108.621
39.3641	22.6504
204.662	62.0566
40.8744	90.5438
225.963	47.9136
170.147	47.1247
54.0289	20.8352
23.6519	23.7582
153.794	33.6993
260.666	55.3662
168.552	63.4657
154.282	42.382
183.842	160.851
146.726	70.0759
254.312	63.9637
164.678	68.1421
173.187	88.0283
156.18	102.249
181.93	117.445
17.9068	16.8937
148.007	49.9268
39.9879	19.8672
153.955	27.0473
172.003	41.5977
147.77	83.9601
303.66	114.793
168.983	72.7948
237.666	90.2752
200.858	141.443
194.725	99.1757
142.007	26.7689
22.861	14.2752
162.03	107.864
17.0999	72.4194
163.171	65.4079
37.5548	37.2534
146.353	66.0015
44.2538	36.5832
142.14	84.5555
173.202	141.279
196.518	58.0218
54.9061	28.3621
144.521	40.8716
30.1213	24.3046
174.387	111.073
50.2113	25.1034
46.7007	30.6619
146.415	122.794
43.1434	19.7685
161.329	80.4252
31.7508	25.7981
159.019	111.631
305.137	63.5829
151.599	39.5895
44.6776	26.9629
330.92	87.337
51.4883	30.1203
171.646	68.3559
163.32	38.2663
18.7885	11.0714
28.8036	11.8377
39.731	19.2505
151.723	85.2568
150.136	89.1022
142.673	54.7564
43.0337	20.282
143.767	74.0349
20.9225	15.9008
2.35042	34.8295
137.529	64.6651
124.107	106.316
145.432	96.2511
6.55962	40.0441
0.262347	67.8171
131.146	70.9644
9.72205	98.762
126.769	84.8471
0.536822	43.7738
131.155	49.0995
0.850278	44.719
169.966	99.9338
146.626	69.2283
3.66632	72.4409
3.30639	74.5761
2.54487	60.6314
116.733	76.9379
166.783	83.0397
150.967	86.2771
117.627	45.0197
130.352	102.307
4.21413	78.142
151.813	72.7455
135.496	86.8167
201.271	89.8324
143.854	83.7926
120.803	73.1879
114.358	60.2106
135.01	104.56
119.348	58.4718
143.327	59.9746
203.331	72.784
146.323	52.1732
145.682	63.8009
171.67	75.7774
234.572	154.209
281.892	41.4065
200.009	146.811
282.186	183.259
149.144	90.8506
250.837	122.344
129.872	61.6133
161.181	56.8903
334.503	163.004
0.79571	73.3951
152.216	71.2626
134.229	80.8488
254.335	138.877
128.172	127.395
148.884	151.508
157.999	75.7589
141.187	57.3213
159.268	48.6385
269.939	147.898
140.154	61.0924
204.699	72.3469
115.158	61.6083
130.991	122.623
245.309	31.5593
0.0810889	80.536
138.386	85.7996
114.728	83.585
2.03177	155.485
161.164	119.499
177.754	110.78
207.31	266.439
256.625	175.202
177.875	228.054
161.661	89.4197
172.06	147.7
206.256	0.144799
146.698	141.003
126.184	93.7858
165.071	80.7473
204.355	155.269
141.749	49.4871
136.738	0.107019
155.918	68.2747
146.117	186.567
127.942	79.5167
213.055	148.485
154.805	106.082
384.367	203.366
171.166	88.4343
201.73	54.7321
161.656	34.7523
149.07	64.5296
313.111	109.136
243.465	89.9376
120.995	67.0745
124.463	39.4847
277.012	78.7694
182.927	131.86
164.238	28.5475
224.795	51.0276
200.348	194.425
118.057	123.107
2.589	72.4194
301.088	46.1178
164.119	74.9646
190.043	31.503
3.14872	16.8937
146.188	101.573
5.41349	15.9008
124.748	42.2026
313.587	121.758
149.837	139.159
144.414	178.123
134.363	119.493
239.745	167.755
169.976	112.65
150.026	117.746
135.287	125.464
187.609	154.005
132.804	116.474
307.505	195.135
240.671	116.958
325.237	136.016
195.581	114.488
226.698	202.868
229.968	162.688
324.471	144.184
156.599	134.778
226.385	125.521
199.527	165.272
160.519	72.6272
336.283	155.534
124.465	167.895
222.684	142.673
435.986	127.05
222.675	173.972
194.272	165.985
137.492	46.6841
126.323	186.895
259.354	234.628
232.864	142.069
213.405	102.532
199.113	28.6203
199.113	28.6203
199.4	82.6094
199.4	82.6094
185.102	52.8314
185.102	52.8314
155.014	23.2554
155.014	23.2554
195.081	59.8204
0.0438639	1.10225
0.0438639	1.10225
0.0438639	1.10225

## Sheet: FIG2E
	nAIGA+								HC+
24-38	0.19835	0.6586	0.3356	0.198	0.2258	0.131			0.9603	0.32445	0.25515	0.4234	0.21965
27-41	0.1507	0.2765	0.2491	0.16195	0.1849	0.10515			0.34515	0.2478	0.194	0.37035	0.13445
30-44	0.15555	0.3435	0.26485	0.17245	0.18415	0.12215			0.27155	0.28505	0.20275	0.46505	0.141
33-47	0.1435	0.23245	0.24825	0.1531	0.1583	0.108			0.265	0.2292	0.19015	0.4062	0.1432
36-50	0.1612	0.39235	0.3101	0.16165	0.2439	0.11455			0.2392	0.24905	0.2079	0.4624	0.23475
39-53	0.15885	0.2378	1.3805	0.1691	0.15075	0.1138			0.22895	0.3809	0.19855	0.47385	0.18495
42-56	0.17675	0.25165	0.2819	0.1468	0.16455	0.1095			0.27475	0.33955	0.23265	0.32675	0.2055
45-59	0.16395	0.23095	0.35515	0.18725	0.1657	0.11195			0.23835	0.36915	0.207	0.50965	0.33005
48-62	0.1337	0.18495	0.17575	0.1171	0.1266	0.09645			0.19645	0.26255	0.13915	0.1727	0.1735
51-65	0.13155	0.13675	0.1779	0.1209	0.11645	0.0882			0.28215	0.2286	0.13205	0.23955	0.1287
54-68	0.1031	0.1238	0.16505	0.1014	0.10345	0.0829			0.1552	0.17665	0.1241	0.21745	0.09205
57-71	0.11155	0.1302	0.16295	0.1404	0.10555	0.08565			0.69185	0.18675	0.1171	0.1195	0.18125
60-74	0.17325	0.57385	0.51835	0.51775	0.23495	0.14115			0.71215	0.43765	0.36205	0.93875	0.20715
63-77	0.1866	0.27085	0.35045	0.2333	0.19185	0.1164			0.28095	0.3087	0.26285	0.4876	0.1801
66-80	0.1859	0.29295	0.453	0.23105	0.19795	0.12515			0.3738	0.29055	0.25775	0.67195	0.179
69-83	0.15975	0.2831	0.413	0.15495	0.1801	0.1369			0.28815	0.2359	0.23295	0.5706	0.1771
72-86	0.17	0.1849	0.24225	0.179	0.1631	0.1745			0.2368	0.28465	0.21935	0.48655	0.1551
75-89	0.11195	0.17585	0.2126	0.1029	0.13415	0.1097			0.1896	0.2771	0.1857	0.40815	0.1317
78-92	0.1263	0.2712	0.2684	0.24455	0.5967	0.45325			0.32995	0.2692	0.22655	3.0733	0.23575
81-95	0.1362	0.2368	0.30355	0.1483	0.14825	0.0994			0.19685	0.30565	0.1996	0.4463	0.18625
84-98	0.1524	0.28015	0.3727	0.2574	0.15265	0.13095			0.2277	0.3199	0.18955	0.41365	0.2167
87-101	0.1269	0.2194	0.32405	0.16625	0.1381	0.1058			0.19645	0.2537	0.1565	0.14335	0.0961
90-104	0.11685	0.1773	0.35935	0.1178	0.1241	0.0768			0.16545	0.18765	0.1426	0.2733	0.0879
93-107	0.1054	0.1625	0.1536	0.13255	0.10315	0.0788			0.1546	0.19365	0.1261	0.1733	0.12845
96-110	0.18085	0.47125	0.43015	0.26775	0.361	0.1649			0.38895	0.43255	0.24785	0.49435	0.2184
99-113	0.14935	0.3681	0.46945	0.24235	0.20265	0.12685			0.31235	0.4365	0.25215	0.5345	0.19655
102-116	0.15885	0.26265	0.3962	0.21555	0.2076	0.15615			0.309	0.2909	0.2183	0.4572	0.3787
105-119	0.13845	0.25725	0.434	0.1762	0.18835	0.12625			0.33815	0.27855	0.2113	0.456	0.33955
108-122	0.1539	0.24075	0.2808	0.15585	0.17495	0.1617			0.23345	0.34685	0.21075	1.8443	0.20065
111-125	0.1585	0.3239	0.39395	0.1911	0.17505	0.1257			0.2791	0.3717	0.22615	0.5486	0.2484
114-128	0.16115	0.31765	0.3928	0.15435	0.2569	0.12545			0.26465	0.4297	0.2521	0.46945	0.2349
117-131	0.14165	0.22545	0.28145	0.1755	0.23565	0.10235			0.19315	0.3744	0.1673	1.0652	0.2762
120-134	0.1439	0.2453	0.25525	0.1421	0.15205	0.1045			0.21275	0.3956	0.13515	0.309	0.254
123-137	0.1285	0.24375	0.30995	0.15055	0.1451	0.10385			0.1961	0.37775	0.14975	0.2929	0.2212
126-140	0.11935	0.18175	0.2355	0.1351	0.1232	0.08995			0.18315	0.2774	0.13715	0.213	0.14505
129-143	0.12145	0.1826	0.17645	0.1456	0.11035	0.0948			0.16215	0.2714	0.1422	0.23825	0.1862
132-146	0.17425	0.4557	0.4096	0.2568	0.2467	0.14235			0.3601	0.47505	0.2861	0.5149	0.2101
135-149	0.18085	0.2872	0.3782	0.1695	0.2477	0.1445			0.3539	0.2861	0.23305	1.0499	0.19825
138-152	0.15655	0.3379	0.35335	0.14765	0.18955	0.13605			0.5094	0.2861	0.2427	0.4308	0.19645
141-155	0.13005	0.44955	1.29075	0.2049	0.18725	0.1292			0.327	0.30275	0.29285	0.56615	0.2384
144-158	0.21915	0.44595	1.27745	0.44155	0.20075	0.137			0.31715	0.31975	0.4272	0.68965	0.3119
147-161	0.147	0.6329	1.83435	1.2487	0.2047	0.16515			0.44165	0.4817	0.5443	1.32545	0.61005
150-164	0.18225	0.90755	1.37365	1.24275	0.2067	0.15955			0.4178	0.9457	1.04715	1.36975	1.26275
152-166	0.18455	0.6818	1.49955	0.97805	0.26755	0.1187			0.31065	0.5591	0.6405	1.991	0.7754

## Sheet: FIG2F
	nAIGA+								HC+
1.5625	100	100	100	100	100	100			100	100	100	100	100	100	100	100
3.125	95.3865	98.6972	99.5126	97.807	97.8988	98.9379			75.8049	89.1219	81.0963	94.9815	99.0644	95.774	95.6134	98.1562
6.25	90.9096	96.5034	92.9605	96.0994	86.9127	96.9206			41.6208	36.7965	46.3655	63.5144	79.776	60.5284	45.2659	71.2114
12.5	70.4193	68.8257	79.0052	90.3581	72.527	91.0575			29.2997	25.2345	35.4458	44.1263	28.6448	32.7832	26.8131	34.5221
25	36.3835	44.9149	66.8059	82.7617	54.8989	78.5651			26.2033	21.9255	31.6542	37.0281	22.3589	26.7603	22.089	28.635
50	30.6508	26.1845	51.5974	52.4518	32.5569	54.6174			22.2453	17.0076	27.386	27.4508	18.2122	22.4943	17.496	26.0553
100	17.3728	24.4515	52.9589	35.7744	30.676	52.3007			19.9262	15.7048	25.1327	26.3582	15.4096	18.6876	16.6398	22.853

## Sheet: FIG3B
FEMALE
0-10	11-20	21-30	31-40	41-50	51-60	61-70	71-80
19	30	14	11	17	13	9	6
MALE
0-10	11-20	21-30	31-40	41-50	51-60	61-70	71-80
24	14	9	15	21	24	21	10

[truncated: 23 more sheets: FIG3C, FIG3D, FIG3E, FIG4A, FIG4B, FIG4C, FIG5B, FIG5C, FIG5D, FIG5E, FIG5F, SFIG1A, SFIG1B, SFIG1C, SFIG1D, SFIG1E, SFIG1F, SFIG1G, SFIG2, SFIG3A …]
